# Supplementary material for: Serial Analysis of Gene Mutations and Gene Expression during First-Line Chemotherapy against Metastatic Colorectal Cancer: Identification of Potentially Actionable Targets within the Multicenter Prospective Biomarker Study REVEAL
Source: Cancers (Basel). 2022 Jul 26;14(15):3631. doi: 10.3390/cancers14153631 (PMC9367450; doi:10.3390/cancers14153631)
Supplement: Supplementary file 1 [file cancers-14-03631-s001.zip]

Archive with 5 entries (5 files):
- Supplementary Materials Kumbrink et al..pdf
- Table S2 NGS QC Kumbrink et al.xlsx
- Table S3 Nanostring Kumbrink et al..xlsx
- Table S4 NGS mutations CMS Kumbrink et al..xlsx
- Table S5 STRING Kumbrink et al..xlsx
