# Supplementary material for: Serial Analysis of Gene Mutations and Gene Expression during First-Line Chemotherapy against Metastatic Colorectal Cancer: Identification of Potentially Actionable Targets within the Multicenter Prospective Biomarker Study REVEAL
Source: Cancers (Basel). 2022 Jul 26;14(15):3631. doi: 10.3390/cancers14153631 (PMC9367450; doi:10.3390/cancers14153631)
Supplement: Supplementary file 1 [file cancers-14-03631-s001.zip › Table S2 NGS QC Kumbrink et al.xlsx]

## Sheet: Fig. S3 sequencing metrics
Table S2. Summary of sequencing coverage and quality statistics for each sample
Case ID	Sample ID	Sample type	Total number of mapped non-duplicated reads	Percent reads on target	Average base coverage depth	Uniformity of base coverage	comment
R-0201-001	R-077T_301018	FFPE tissue	2196692	0.8409	2398	0.9699
R-0201-002	R-078T_301018	FFPE tissue	2147065	0.9086	2521	0.9441
R-0201-002	R-0201-002_95	Liquid biopsy	11962762	0.9417	14037	0.894
R-0201-002	R-0201-002_74	Liquid biopsy	13673964	0.9579	16408	0.9234
R-0201-003	R-079T_301018	FFPE tissue	1848121	0.9226	2211	0.9658
R-0201-003	R-0201-003_75	Liquid biopsy	13924759	0.9231	16428	0.9339
R-0201-003	R-0201-003_117	Liquid biopsy	12380323	0.9293	14516	0.9498
R-0201-003	R-087T_301018	FFPE tissue	1743771	0.9286	1923	0.9643
R-0201-005	R-080T_301018	FFPE tissue	1795160	0.8411	1948	0.9533
R-0201-006	R-081T_311018	FFPE tissue	1626519	0.8693	1846	0.9579
R-0201-006	R-0201-006_823	Liquid biopsy	11919362	0.9515	14673	0.9409
R-0201-006	R-0201-006_1121	Liquid biopsy	14522914	0.9555	17887	0.951
R-0201-007	R-082T_311018	FFPE tissue	1574508	0.9104	1859	0.9663
R-0201-009	R-083T_261118	FFPE tissue	1038282	0.8798	1176	0.9674
R-0201-009	R-0201-009	Liquid biopsy	12908715	0.9197	15164	0.8879
R-0201-010	R-0201-010_430	Liquid biopsy	15780866	0.9253	18651	0.9423
R-0201-011	R-0201-011_713	Liquid biopsy	14498141	0.9249	17049	0.9405
R-0201-011	R-0201-011_530	Liquid biopsy	13877747	0.931	16552	0.9208
R-0201-012	R-0201-012_928	Liquid biopsy	14999289	0.9158	17441	0.9418
R-0201-012	R-0201-012_711	Liquid biopsy	12207095	0.9458	14865	0.9434
R-0201-013	R-0201-013_81	Liquid biopsy	14229856	0.9149	16419	0.936
R-0201-013	R-084T_261118	FFPE tissue	2077648	0.9182	2459	0.9289
R-0201-013	R-0201-013_522	Liquid biopsy	14985796	0.9403	17911	0.9478
R-0201-014	R-085T_261118	FFPE tissue	1794320	0.9087	2088	0.9676
R-0201-014	R-201-014	Liquid biopsy	16271514	0.9393	19727	0.9442
R-0201-015	R-0201-015_823	Liquid biopsy	7924139	0.9011	9004	0.9417
R-0201-015	R-086T_271118	FFPE tissue	1837036	0.92	2201	0.9517
R-0201-015	R-0201-015_1114	Liquid biopsy	13061051	0.9518	15907	0.9438
R-0201-016	R-0201-016_411	Liquid biopsy	16294471	0.9433	19741	0.9517
R-0201-016	R-0201-016_66	Liquid biopsy	12103696	0.9464	14767	0.9227
030-001	R-038T_070318	FFPE tissue	1752772	0.9175	2090	0.9688
030-003	030-003_256	Liquid biopsy	15922893	0.8773	18141	0.7577
030-003	R-029T_060318	FFPE tissue	1966060	0.9173	2361	0.9587
030-003	030-003_265	Liquid biopsy	12448876	0.923	14801	0.8094
030-003	030-003_234	Liquid biopsy	18643122	0.9325	22732	0.7363
030-003	030-003_213	Liquid biopsy	15513384	0.9396	18649	0.9435
030-004	R-028T_060318	FFPE tissue	1934983	0.9273	2339	0.9724
030-005	030-005-0010076877	Liquid biopsy	14454207	0.845	15471	0.8956
030-005	030-005-0010081925	Liquid biopsy	14176759	0.8803	15850	0.9242
030-006	R-036T_070318	FFPE tissue	1626667	0.9004	1909	0.9689
030-006	030-006_112	Liquid biopsy	14549207	0.9195	16983	0.939
030-006	030-006_816	Liquid biopsy	14638343	0.9453	17551	0.9478
030-007	R-037T_070318	FFPE tissue	1467068	0.9005	1721	0.9688
030-007	R-030-007-0010083393	Liquid biopsy	13969921	0.9384	16930	0.9508
030-007	R-030-007-0010080729	Liquid biopsy	14209432	0.9451	17359	0.9568
0871-001	R-0871-0056	Liquid biopsy	14574461	0.9037	16703	0.8879
0871-001	R-075T_260718	FFPE tissue	1126936	0.9131	1290	0.9623
0871-001	R-0871-0003	Liquid biopsy	16154779	0.9333	19266	0.9391
089-001	R-001T_050717	FFPE tissue	2093045	0.7263	1973	0.9629
089-001	R-005T_060717	FFPE tissue	2111956	0.8865	2432	0.96
089-001	R-089-0065	Liquid biopsy	18258189	0.937	22094	0.9277
089-001	R-089-0004	Liquid biopsy	16620208	0.9384	20079	0.9388
089-001	R-089-0016	Liquid biopsy	8964789	0.9416	10775	0.9502
089-001	R-089-0009	Liquid biopsy	10672444	0.9431	12969	0.8729
089-002	R-055T_260318	FFPE tissue	2120912	0.7745	2117	0.9542
089-002	R-041T_070318	FFPE tissue	1802946	0.915	2150	0.97
089-003	R-002T_070717	FFPE tissue	1220933	0.9106	1119	0.9547
089-003	R-089-0156	Liquid biopsy	8609928	0.9434	10472	0.9524
089-003	R-089-0033	Liquid biopsy	17776111	0.9546	21991	0.9407
089-003	R-089-0085	Liquid biopsy	16111254	0.9669	20297	0.9329
089-004	R-056T_260318	FFPE tissue	1659716	0.8501	1811	0.9565
089-004	R-042T_070318	FFPE tissue	1729543	0.9087	2028	0.9642
089-005	R-008T_261118	FFPE tissue	1898995	0.9026	2175	0.9576
089-005	R-089-0057	Liquid biopsy	14033972	0.9489	17255	0.96
089-005	R-089-0379	Liquid biopsy	16943007	0.9666	21190	0.9625
089-006	R-023T_030418	FFPE tissue	1162668	0.7415	1100	0.9558
089-006	R-089-0101	Liquid biopsy	14563197	0.9324	17293	0.9441
089-007	R-007T_060717	FFPE tissue	1820727	0.8911	2107	0.9609
089-007	R-004T_070717	FFPE tissue	1164437	0.8927	1057	0.9512
089-007	R-089-334	Liquid biopsy	14985520	0.921	17622	0.8889
089-007	R-089-0130	Liquid biopsy	18646864	0.9395	22753	0.9472
089-008	R-072T_260718	FFPE tissue	1886159	0.829	2009	0.9465
089-008	R-074T_260718	FFPE tissue	1113452	0.9006	1245	0.9355
089-009	R-070T_260718	FFPE tissue	1624598	0.9229	1929	0.9428
089-009	R-089-0396	Liquid biopsy	15039951	0.9409	18118	0.9416
089-010	R-013T_070817	FFPE tissue	2019666	0.8681	2247	0.9599
089-010	R-009T_060717	FFPE tissue	1855939	0.9054	2153	0.9456
089-010	R-089-0193	Liquid biopsy	13761958	0.9353	16425	0.8694
089-010	R-089-0466	Liquid biopsy	14181647	0.937	17128	0.9066
089-011	R-043T_070318	FFPE tissue	1852924	0.898	2162	0.9532
089-012	R-026T_060318	FFPE tissue	1924506	0.8839	2202	0.9432
089-012	R-015T_210218	FFPE tissue	2026324	0.8874	2336	0.9705
089-012	R-089-225	Liquid biopsy	12284398	0.9574	15307	0.938
089-012	R-089-367	Liquid biopsy	14619354	0.9595	18228	0.9407
089-013	R-011T_050717	FFPE tissue	2117335	0.2289	576.2	0.8814	QC fail
089-013	R-016T_060717	FFPE tissue	1344792	0.9063	1296	0.9521
089-013	R-089-0294	Liquid biopsy	13557296	0.9571	16919	0.93
089-013	R-089-0246	Liquid biopsy	14630910	0.9655	18547	0.9359
089-014	R-012T_060717	FFPE tissue	1545271	0.898	1784	0.9585
089-014	R-014T_100817	FFPE tissue	117.399	0.9094	89.07	0.8961	QC fail
089-014	R-014T_270918	FFPE tissue	1690600	0.9232	2016	0.9604
089-014	R-089-0460	Liquid biopsy	13486064	0.9457	15407	0.9253
089-014	R-089-0400	Liquid biopsy	14245234	0.9483	17557	0.9347
089-015	R-089-0417	Liquid biopsy	11415412	0.9492	13749	0.9535
089-015	R-089-0424	Liquid biopsy	15509610	0.95	18888	0.9496
089-016	R-021T_090817	FFPE tissue	1489374	0.8653	1410	0.9374
089-016	R-017T_090817	FFPE tissue	1549167	0.8828	1498	0.9423
089-016	R-089-0505	Liquid biopsy	12418111	0.9254	13942	0.909
089-016	R-089-0437	Liquid biopsy	6950225	0.9304	7661	0.8241
089-017	R-022T_050717	FFPE tissue	1632115	0.783	1650	0.9141
089-017	R-019T_060717	FFPE tissue	1477531	0.9123	1423	0.946
089-017	R-089-0445	Liquid biopsy	14210257	0.9228	16061	0.9139
089-017	R-089-0527	Liquid biopsy	14437925	0.9512	16797	0.9118
089-018	R-045T_210318	FFPE tissue	1811411	0.9183	2176	0.9724
089-018	R-089-0629	Liquid biopsy	15553298	0.9493	18965	0.9602
089-018	R-089-0482	Liquid biopsy	14609630	0.9531	17834	0.947
089-019	R-020T_070817	FFPE tissue	2028443	0.9136	2422	0.9706
089-019	R-018T_100817	FFPE tissue	1725163	0.9268	2071	0.9536
089-019	R-089-0499	Liquid biopsy	15351887	0.9383	17602	0.9219
089-020	R-046T_210318	FFPE tissue	1478483	0.8809	1676	0.9364
089-020	R-089-0524	Liquid biopsy	15222489	0.9383	18173	0.9066
089-020	R-089-0702	Liquid biopsy	16079658	0.9558	19818	0.937
089-021	R-089-0540	Liquid biopsy	15211154	0.9237	17878	0.912
089-021	R-047T_080318	FFPE tissue	1312789	0.9288	1583	0.9521
089-021	R-089-0596	Liquid biopsy	15640755	0.9436	18986	0.9393
089-022	R-089-0666	Liquid biopsy	9473201	0.7673	9393	0.727
089-022	R-048T_080318	FFPE tissue	1328265	0.9295	1609	0.9677
089-022	R-089-0565	Liquid biopsy	15752649	0.9422	19115	0.9409
089-023	R-076T_270918	FFPE tissue	1775806	0.8809	2040	0.9717
089-024	R-049T_210318	FFPE tissue	1605892	0.8911	1856	0.9649
089-024	R-068T_030418	FFPE tissue	1829678	0.901	2146	0.9661
089-025	R-050T_210318	FFPE tissue	1944793	0.9209	2311	0.9604
089-025	R-063T_270318	FFPE tissue	2080709	0.9288	2514	0.9639
089-026	R-089-0652	Liquid biopsy	14787868	0.8955	17241	0.7769
089-026	R-089-0695	Liquid biopsy	9985596	0.9056	11849	0.7956
089-026	R-051T_230318	FFPE tissue	1483449	0.9224	1773	0.9504
089-027	R-089-0680	Liquid biopsy	21079964	0.9318	25701	0.7652
089-028	R-058T_270318	FFPE tissue	1522113	0.8463	1678	0.9646
089-028	R-053T_230318	FFPE tissue	1406261	0.8799	1609	0.963
089-029	R-054T_260318	FFPE tissue	1957074	0.8275	2081	0.9637
089-029	R-089-0688	Liquid biopsy	13743692	0.9317	16261	0.9516
089-4140-1	R-073T_260718	FFPE tissue	2087005	0.8813	2383	0.9609
089-4140-1	R-089-1-003	Liquid biopsy	15398882	0.9436	17786	0.8668
089-4140-1	R-089-1-021	Liquid biopsy	8609186	0.9485	9853	0.9345
089-4140-2	R-089-1-169	Liquid biopsy	12567059	0.9536	15005	0.9202
089-4140-2	R-089-1-012	Liquid biopsy	10303005	0.9596	12440	0.9188
089-4140-3	R-032T_220218	FFPE tissue	1462138	0.9022	1707	0.9582
089-4140-3	R-089-1-107	Liquid biopsy	10700328	0.9422	12553	0.92
089-4140-3	R-089-1-043	Liquid biopsy	10589282	0.9526	12576	0.9222
089-4140-5	R-089-1-090	Liquid biopsy	10779864	0.9478	12711	0.919
089-4140-5	R-089-1-112	Liquid biopsy	13405749	0.9507	15861	0.9204
089-4140-6	R-059T_030418	FFPE tissue	1847334	0.9339	2248	0.9569
089-4140-7	R-060T_270318	FFPE tissue	1996277	0.9024	2349	0.9652
089-4140-8	R-065T_270318	FFPE tissue	1678310	0.9183	2007	0.9664
089-4140-9	R-066T_270318	FFPE tissue	2261704	0.9302	2743	0.9612
R-0906-001	R-024T_030418	FFPE tissue	2134371	0.9189	2550	0.9526
R-0906-001	R-0906-0007	Liquid biopsy	11219740	0.9389	13540	0.9434
R-0906-001	R-0906-0149	Liquid biopsy	17213744	0.9414	20972	0.9519
R-0906-003	R-0906-0103	Liquid biopsy	16217881	0.9352	19563	0.9481
R-0906-003	R-0906-0143	Liquid biopsy	16255707	0.9501	20031	0.9541
R-0906-004	R-071T_260718	FFPE tissue	1588181	0.9246	1905	0.9632
R-0906-004	R-0906-0174	Liquid biopsy	14382666	0.9378	17295	0.9464
R-0906-004	R-0906-0159	Liquid biopsy	10970246	0.9497	13368	0.9148
1334	R-034T_220218	FFPE tissue	1351443	0.8837	1533	0.9625
1373	R-035T_060318	FFPE tissue	1760629	0.8887	2025	0.9642
1377	R-064T_260318	FFPE tissue	1879347	0.8911	2157	0.9619
