# Supplementary material for: Serial Analysis of Gene Mutations and Gene Expression during First-Line Chemotherapy against Metastatic Colorectal Cancer: Identification of Potentially Actionable Targets within the Multicenter Prospective Biomarker Study REVEAL
Source: Cancers (Basel). 2022 Jul 26;14(15):3631. doi: 10.3390/cancers14153631 (PMC9367450; doi:10.3390/cancers14153631)
Supplement: Supplementary file 1 [file cancers-14-03631-s001.zip › Table S3 Nanostring Kumbrink et al..xlsx]

## Sheet: Nanostring samples
REVEAL study: Samples/RNAs used in Nanostring expression analyses
sample ID	patient ID	Normal-N Tumor-T	quality control	primary-P metastasis-M
034	1334	T		P		samples that did not pass quality control are marked with QC
034	1334	N		P
064	1377	T		M		matched pairs are marked in blue or green
038	030-001	T		P
038	030-001	N	QC	P
025	030-002	T		P
025	030-002	N		P
029	030-003	T		P
029	030-003	N		P
028	030-004	T		P
028	030-004	N	QC	P
027	030-005	N		P
036	030-006	T		P
036	030-006	N		P
037	030-007	T		P
037	030-007	N		P
075	0871-001	T		P
075	0871-001	N	QC	P
001	089-001	T		P
001	089-001	N		P
005	089-001	T		M
041	089-002	T		P
041	089-002	N		P
055	089-002	T		M
002	089-003	T		M
003	089-003	T		P
003	089-003	N		P
042	089-004	T		P
042	089-004	N		P
056	089-004	T		M
008	089-005	T		P
008	089-005	N		P
023	089-006	T		P
023	089-006	N		P
072	089-008	T		P
072	089-008	N		P
074	089-008	T	QC	M
070	089-009	N	QC	P
009	089-010	T		P
009	089-010	N	QC	P
013	089-010	T		M
043	089-011	T		P
043	089-011	N		P
015	089-012	T		M
026	089-012	T		P
011	089-013	T		P
011	089-013	N		P
016	089-013	T		M
012	089-014	T		P
012	089-014	N		P
014	089-014	T		M
021	089-016	T		M
019	089-017	T		M
045	089-018	T	QC	P
045	089-018	N		P
018	089-019	T		P
018	089-019	N		P
020	089-019	T		M
046	089-020	T	QC	P
046	089-020	N		P
048	089-022	T		P
048	089-022	N		P
057	089-022	T		M
049	089-024	T		P
049	089-024	N		P
068	089-024	T		M
050	089-025	T		P
050	089-025	N		P
051	089-026	T		P
052	089-027	T		P
052	089-027	N		P
053	089-028	T		P
053	089-028	N		P
058	089-028	T		M
054	089-029	T		P
054	089-029	N		P
073	089-4140-1	T		P
073	089-4140-1	N		P
077	R0201-001	T		M
079	R0201-003	T		M
080	R0201-005	T		M
081	R0201-006	T		M
082	R0201-007	T		M
083	R0201-009	T		M
085	R0201-014	T		M

## Sheet: Nanostring expression data
REVEAL study: Nanostring expression results after normalization (Log2 values)							P/1 = primary tumor		M/2 = metastasis		N/0 = normal tissue adjacent to the primary tumor
sample	1334.N.P	030.002.N.P	030.003.N.P	030.005.N.P	030.006.N.P	030.007.N.P	089.001.N.P	089.002.N.P	089.003.N.P	089.004.N.P	089.005.N.P	089.006.N.P	089.008.N.P	089.011.N.P	089.013.N.P	089.014.N.P	089.018.N.P	089.019.N.P	089.020.N.P	089.022.N.P	089.024.N.P	089.025.N.P	089.027.N.P	089.028.N.P	089.029.N.P	089.4140.1.N.P	1334.T.P	030.001.T.P	030.002.T.P	030.003.T.P	030.004.T.P	030.006.T.P	030.007.T.P	0871.001.T.P	089.001.T.P	089.002.T.P	089.003.T.P	089.004.T.P	089.005.T.P	089.006.T.P	089.008.T.P	089.010.T.P	089.011.T.P	089.012.T.P	089.013.T.P	089.014.T.P	089.019.T.P	089.022.T.P	089.024.T.P
label	0	0	0	0	0	0	0	0	0	0	0	0	0	0	0	0	0	0	0	0	0	0	0	0	0	0	1	1	1	1	1	1	1	1	1	1	1	1	1	1	1	1	1	1	1	1	1	1	1
ABL1	7.39	8	7.37	7.89	6.01	7.73	7.45	7.39	7.59	7.74	7.88	7.16	7.39	7.47	7.5	7.76	7.72	7.1	6.69	6.82	7.43	7.59	7.14	7.35	7.69	7.96	7.31	5.88	6.72	7.12	8	7.19	7.11	7.09	6.94	7.13	6.99	7.03	6.69	7.11	7.41	7.72	6.9	6.9	7.02	6.69	6.31	7.36	7.08
ACVR1B	6.08	5.14	6.25	6.82	2.98	6.77	6.59	6.04	5.48	5.85	5.5	6.38	5.92	6.18	5.95	4.41	5.4	6.73	5.57	6.02	5.91	5.49	6.62	5.95	6.23	6.23	4.84	5.7	5.94	4.94	4.4	5.87	5.58	5.67	5.39	6.41	6.09	5.95	6.05	5.18	5.03	5.61	6.46	5.46	6.14	5.61	4.93	6.17	6.98
ACVR2A	6.16	5.43	5.25	5.52	3.98	5.99	6.17	5.54	5	5.61	6.35	5.42	5.78	5.48	5.59	5.89	7.25	5.81	5.8	5.71	6.05	7.08	5.7	5.77	4.56	6.23	4.39	5.18	5.86	5.93	6.8	4.46	4.21	5.59	5.51	5.23	5.35	4.9	5.65	4.83	5.82	5.32	5.49	3.14	5.15	5.67	6.41	5.55	5.76
AKT3	6.16	6.56	7.26	6.07	7.24	5.99	6.52	6.64	7.16	7.05	7.77	6.14	7.55	7.04	6.81	7.41	7.47	6.64	6.45	5.55	6.73	6.49	6.13	7.29	6.56	7.44	6.12	5.27	6.37	7.45	8.48	7.08	6.18	7.61	6.58	6.59	6.25	7.26	7.08	7.09	7.68	7.16	7.38	5.97	6.33	5.7	7.25	6.8	6.74
ALKBH3	5.69	5.52	5.61	5.52	4.9	5.38	5.5	5.6	5.52	5.7	5.18	5.47	5.37	5.51	5.65	5.79	6.4	5.34	6.16	5.98	6.48	6.27	5.52	5.77	5.4	6.12	5.87	4.88	5.85	5.29	5.55	6.19	6.29	6.32	6.48	6.38	5.9	6.04	5.9	5.15	5.03	6.17	5.2	5.68	5.23	5.54	6.51	6.68	6.33
AMER1	3.58	4.97	5.01	4.82	5.05	4.13	4.54	4.87	5.2	4.53	5.35	5.33	5.55	4.65	4.75	5.79	4.66	4.22	5.89	5.25	4.22	6.69	3.75	4.67	5.04	4.12	6.21	4.64	4.12	5.46	5.44	5.68	5.45	4.95	5.16	4.81	6.14	5.23	6.46	5.18	4.9	5	6.2	4.73	5.04	6.17	5.19	5.54	5.41
APC	5.58	5.2	4.77	6.14	5.61	5.45	5.65	5.02	5.24	4.85	5.5	5.47	5.55	5.76	4.53	5.55	6.08	5.39	5.31	5.22	5.58	6.15	5.09	5.18	5.69	5.34	4.6	4.18	4.65	3.73	5.4	5.04	4.67	4.99	3.64	3.67	3.27	4.29	4.97	5.27	5.74	5.5	4.59	4.54	3.86	4.32	5.19	4.9	4.23
AR	4.58	4.39	3.71	3.41	3.24	3.13	3.46	2.11	3.52	3.53	5.88	3.93	4.63	4.71	4.12	4.41	6.78	2.96	5.45	4.32	5.75	5.86	1.43	3.86	4.56	4.86	2.46	4.35	2.29	3.79	4.93	3.46	2.65	3.59	2.84	1.74	3.03	1.73	1.92	3.12	3.9	3.53	3.34	2.49	2.57	1.73	2.61	3.1	3.38
ASXL1	5.32	6.73	6.42	6.41	6.36	5.65	5.5	6.56	6.1	6.17	5.77	6.03	6.04	6.18	6.16	5.99	5.66	6	5.69	6.16	6.1	5.69	5.8	6.77	5.4	6.53	6.85	5.99	6.68	6.94	6.42	6.87	6.27	6.6	6.81	6.51	6.97	6.55	7.33	6.03	5.74	6.67	7.04	6.35	6.11	6.21	6.19	6.82	6.74
ATM	5.45	5.6	4.64	5.99	7.1	5.13	5.38	5.64	5.24	5.53	6.64	5.93	6.55	5.31	5.03	6.33	7.25	6.1	6.38	4.46	5.7	6.39	5.7	6.32	6.04	5.99	5.39	5.93	4.25	5.36	5.93	5.87	4.97	5.11	5.77	4.88	4.64	5.34	5.68	6.46	6.28	5.63	4.96	4.97	4.79	4.96	6.51	4.58	5.01
AXIN1	6.58	7	6.74	6.68	6.61	5.99	6.84	6.67	6.43	6.81	6.18	6.28	5.92	6.22	6.83	6.09	5.4	6.85	6.85	6.86	6.55	5.69	6.7	7.29	6.32	6.86	7.58	7.06	6.37	6.82	5.78	6.87	6.56	6.9	6.67	7.06	6.29	6.47	6.79	6.82	6.16	7.16	7.24	7.12	7.07	7.25	6.51	7.19	7.53
AXIN2	5.99	5.67	6.52	6.21	3.46	6.22	7.03	6.81	6.35	6.92	5.99	5.93	5.27	6.61	6.16	6.17	6.89	7.11	7.31	5.71	5.7	5.86	7.45	7.56	5.93	6.53	7.08	6.88	7.7	9.84	7.27	6.19	8.91	8.44	7.43	8.54	9.27	8.07	8.14	7.94	7.86	6.57	8.24	7.19	7.09	9	6.93	8.31	7.58
B2M	12.59	13.72	13.54	12.96	12.76	13.64	13.61	13.15	13.17	13.51	12.74	13.45	13.02	13.21	13.38	11.89	12.08	13.31	12.59	14.08	12.76	12.96	13.51	13.56	13.36	12.7	12.67	13.82	11.98	12.67	12.82	12.54	13.46	13.69	12.4	12.84	12.74	11.93	13	13.27	13.79	12.79	13.27	12.8	12.83	13.04	12.72	12.74	12.03
BAD	6.75	6.17	6.77	6.63	4.12	6.52	7.02	6.84	6.52	6.65	6.7	6.72	6.37	6.77	6.75	5.55	6.99	6.73	6.89	6.87	6.3	7.01	6.43	6.61	6.23	6.78	6.31	6.13	5.19	5.84	6.13	5.57	5.72	6.19	5.48	6	5.68	5.97	5.51	6.21	6.33	6.04	5.7	6.06	6.34	6.26	6.19	6.08	5.06
BAIAP3	5.16	3.56	5.16	5.14	5.98	4.71	4.38	4.87	4.44	2.53	5.64	4.38	4.04	4.91	4.53	5.41	6.78	4.81	6.24	5.02	6.1	7.27	4.24	4.86	4.56	4.12	5.09	4.88	6.29	4.44	2.55	4.68	2.37	3.87	3.84	4.59	2.73	1.14	3.25	2.66	4.38	5.25	4.96	4.27	4.21	2.47	4.93	3.5	5.06
BAMBI	5.32	1.97	4.16	5.14	4.66	3.93	3.99	3.7	2.2	4.53	5.64	5.06	5.27	3.86	4.65	6.48	6.25	5.03	5.31	4.18	5.14	6.01	4.65	3.45	5.56	4.12	4.14	4.64	5.19	3.97	4.4	5.68	5.46	4.59	3.42	3.67	5.27	3.47	4.38	3.66	4.38	4.87	4.04	4.93	3.98	8.78	5.61	3.39	4.27
BAP1	6.85	7.38	7.74	7.63	7.24	7.17	7.43	7.43	7.73	7.68	7.18	7.2	7.32	7.51	7.18	7.79	6.78	7.22	7.38	7.69	7.22	7.01	7.48	8.22	7.73	7.82	7.83	6.57	7.04	7.47	7.48	7.7	6.89	7.79	7.45	7.64	7.26	7.24	7.63	7.25	7.62	6.89	7.5	7.24	7.55	8.03	7.89	7.8	7.48
BAX	7.45	7.72	7.48	8.01	7.24	7.74	7.54	7.51	6.94	7.23	6.88	7.45	7.37	7.08	7.53	6.73	7.89	7.46	6.85	7.28	7.36	6.86	7.67	7.77	7.44	6.93	8.02	7.7	7.32	7.44	7.74	7	6.95	8.7	7.74	7.75	7.53	7.85	7.48	7.5	8.37	7.32	8.03	8.05	7.56	7.94	6.51	7.73	7.65
BCL2	4.99	5.48	5.89	5.63	7.94	5.99	5.71	5.92	5.37	5.61	5.88	4.79	4.78	5.41	5.03	5.55	6.25	5.45	6.08	5.25	5.3	5.49	5.24	5.67	6.04	5.86	3.6	3.77	3.12	4.63	5.03	4.87	3.89	4.48	4.01	3.23	3.49	3.02	4.68	5.05	4.57	3.92	4.3	4.33	4.26	2.15	4.93	3.96	3.45
BCL2L1	7.49	7.59	7.26	7.41	5.87	7.26	7.29	7.31	7.44	7.68	7.47	7.38	7.21	7.33	7.27	7.3	7.08	7.25	7.72	7.65	7.03	6.69	6.9	8.09	7.14	7.53	8.77	8.79	8.74	7.86	7.56	8	8.25	8.47	8.29	8.32	8.63	8.47	9.36	8.31	8.45	7.67	8.74	8.89	7	8.69	7.41	8.13	8.43
BID	5.32	6.2	5.16	4.82	5.36	6.26	5.99	5.16	5.62	5.53	5.64	5.23	6.21	5.24	5.81	6.09	6.66	5.64	6.85	5.52	5.91	6.39	5.73	3.86	4.82	7.06	5.95	5.18	5.29	4.73	4.55	5.68	6.02	5.34	5.36	5.67	5.85	5.69	6.05	6.18	5.48	5.63	5.85	5.54	6.09	5.67	6.19	5.48	5.29
BIRC3	5.16	5.94	4.64	5.52	6.51	5.71	5.2	5.16	4.59	5.23	6.64	5.17	6.27	5.41	4.12	6.41	5.66	4.45	5.16	5.14	5.14	5.86	4.7	4.45	3.82	5.99	5.72	3.99	2.82	4.56	4.55	4.87	5.37	5.11	4.74	3.94	4.38	5.48	4.92	4.7	6.28	4.35	3.93	6.06	4.95	4.9	5.78	4.15	3.06
BMP2	6.45	6.41	6.25	6.14	3.98	7.24	6.75	6.8	5.59	7.31	5.77	6.81	6.04	5.88	6.62	4.67	5.4	6.25	5.89	6.41	6.14	6.59	6.37	5.95	5.56	6.34	6.05	3.77	5.8	5.29	4.48	5.33	5.5	2.59	3.3	5.12	4.52	4.51	1.92	4.41	4.9	5.32	4.73	5.91	5.07	2.73	4.61	5.23	4.45
BMP4	6.16	4.64	6.89	5.52	2.98	5.59	6.9	6.54	6.61	7.08	6.43	7.25	6.32	6.18	6.08	6.79	7.17	6.06	5.45	5.46	6.14	6.27	6.43	7.77	6.32	4.86	5.92	8.16	8.48	6.71	6.2	5.19	5.36	7.32	7.06	5.46	6.57	6.13	5.95	6.12	7.07	7.83	6.68	7.12	5.63	8.95	5.78	6.76	7.65
BMP5	5.9	5.94	5.5	5.41	4.36	5.65	5.46	4.81	4.52	6.05	5.35	5.38	6.1	5.88	5.59	4.67	7.66	5.45	6.51	5.36	6.58	7.54	4.6	5.86	5.56	5.86	3.31	4.18	2.93	2.59	3.69	4.68	0	2.59	2.42	2.23	1.61	1.14	1.51	3.12	4.9	2.83	4.66	3.85	2.4	2.96	5.78	2.75	4.52
BMP6	5.32	4.91	5.3	3.41	5.24	5.3	5.42	4.97	5.52	5.7	5.99	5.68	6.16	5.2	4.75	6.73	5.89	5.45	5.16	4.69	5.51	5.27	4.49	5.32	5.82	5.53	3.84	3.77	1.45	3.08	4.93	4.46	2.65	3.87	3.01	2.74	3.93	4.05	0.92	3.56	4.74	2.41	3.73	3.38	2.57	1.15	5.61	2.69	3.14
BMP7	5.69	3.71	4.5	4.99	4.12	3.71	3.29	3.81	3.78	3.85	4.5	4.56	4.92	4.12	4.41	6.09	5.66	3.22	4.99	4.39	4.05	5.49	3.31	6.67	5.04	4.53	7.99	7.67	7.2	6.93	3.03	7.46	7.04	6.43	5.05	5.2	7.24	6.79	2.73	6.66	6.43	4.47	6.03	6.33	6.07	6.66	3.61	2.86	5.17
BNIP3	4.8	5.43	5.46	5.14	5.61	4.71	5.1	4.57	5.62	4.53	5.18	4.99	5.85	5.08	4.75	5.89	6.4	4.64	5.16	3.84	5.58	4.69	4.8	6.25	5.04	4.53	6.85	2.18	4.58	5.99	6.58	6.19	8.06	7.2	3.42	4.94	4.35	6.44	4.62	4.36	5.03	6.09	5.34	3.14	3.79	1.15	4.93	4.21	6.54
BRCA1	5.99	4.2	5.16	5.28	5.36	5.13	5.65	4.97	5	3.53	5.35	5.17	5.63	4.91	4.95	5.99	5.4	4.22	5.45	5.29	5.3	5.86	5.17	5.56	4.82	6.12	6.37	5.88	4.65	5	4.31	6.33	6.19	4.99	6.47	5.81	5.73	7.17	5.68	5.56	5.74	4.53	5.91	5.93	5.68	6.34	5.19	5.44	5.63
BRCA2	4.58	3.39	4.25	4.82	4.56	4.83	4.75	4.2	3.78	4.53	4.77	3.47	5.37	4.48	3.95	5.09	6.66	3.45	5.99	4.93	5.22	6.27	5.13	5.45	3.82	4.86	5.63	5.77	5.29	4.63	3.69	5.19	5.8	4.78	6.14	5.97	6.07	6.64	5.32	5.46	4.57	6	6.2	5.41	5.57	5.76	4.93	6.05	6.28
BRIP1	4.8	4.2	4.42	3.82	4.66	3.45	5.2	4.02	4.72	4.33	4.5	3.47	3.46	4.27	3.27	4.41	6.25	3.64	5.57	4.89	4.86	6.01	4.89	5.03	3.23	4.12	5.72	4.35	3.71	4.36	2.81	4.46	5.88	5.03	5.39	4.63	5.74	5.99	4.45	5.05	4.9	4.22	5.68	5.04	5.15	7.2	4.93	4.73	4.52
CACNA1C	2.99	4.56	4.16	4.82	2.24	4.13	3.99	4.36	5.28	4.99	5.35	3.06	5.04	5.54	5.41	5.79	7.78	3.22	6.51	4.84	6.22	7.59	3.65	4.45	4.56	5.99	3.14	3.77	5.27	5.46	7.28	4.68	4.81	5.21	4.08	4.7	4.11	3.14	3.73	5.3	4.16	5.25	5.15	4.97	3.72	2.96	5.41	4.51	5.25
CACNA1D	4.58	5.3	4.95	4.41	0.66	4.71	3.99	4.28	4.37	4.85	3.18	4.28	4.27	4.76	4.95	4.09	6.54	5.1	4.8	4.18	5.05	6.01	4.09	5.32	3.82	5.53	5.5	4.88	4.68	3.27	3.81	6.26	4.69	4.87	6.23	4.94	5.35	4.75	5.71	3.74	3.9	4.78	6.69	4.77	3.92	5.73	4.19	5.73	6.85
CACNA1H	5.58	6.2	6.4	6.21	3.46	5.3	6.2	5.73	7.36	7.2	6.09	5.23	7.13	7.52	7.66	7.81	7.99	6	6.57	5.98	7.12	7.54	5.13	6.5	5.56	7.23	5.66	5.93	6.22	6.88	8.45	6.4	5.16	6.14	6.19	6.43	6.12	5.73	6.62	6.53	5.48	7.46	6.5	5.81	5.87	5.4	7.46	6.13	6.29
CACNA2D1	5.8	6.03	6.4	5.82	4.24	5.52	6.33	6.07	6.87	6.43	6.09	5.6	6.67	6.86	6.56	7.3	7.17	5.92	4.99	5.22	6.7	6.86	5.37	6.38	5.93	6.86	5.95	3.99	5.63	6.52	8.26	5.87	5.1	6.55	5.9	5.76	5.52	4.86	5.9	5.98	5.82	7.34	5.51	5.33	5.57	4.47	7.13	5.82	5.93
CACNB2	5.99	5.52	5.92	5.41	6.27	6.22	5.96	5.54	6.05	5.77	5.64	5.96	5.78	5.93	6.9	6.33	6.4	6.1	6.63	6.63	6.26	6.93	6	4.45	6.04	5.53	3.72	3.99	2.82	4.97	7.12	5.04	3.99	4.64	3.74	3.74	3.49	4.49	4.83	5.12	5.66	5.19	3.93	4.27	4.15	4.85	4.61	4.17	4.27
CACNB3	6.08	5.03	5.2	6.35	3.24	5.3	4.87	5.54	5.24	5.23	4.99	5.52	4.78	5.41	5.27	6.09	5.08	5.54	6.08	5.58	4.96	5.86	5.13	4.67	5.56	6.12	4.6	6.09	5.27	5.42	5.58	2.87	4.65	4.99	3.84	5.88	5.31	4.81	4.83	5.51	5.9	5.66	5.25	5.33	5.51	5.05	5.61	5.08	5.23
CACNG6	4.99	2.71	4.42	5.28	4.9	4.83	3.99	3.7	2.2	4.85	6.35	4.72	4.78	4.27	4.75	6.17	7.17	3.45	6.24	4.69	6.1	6.93	3.93	5.03	5.4	5.99	3.46	5.09	1.45	2.08	3.93	4.68	1.73	2.11	2.84	2.59	2.03	1.73	4.09	2.98	4.57	1.83	3.59	3.49	1.98	2.96	5.61	2.5	2.96
CAPN2	8.71	9.44	9	8.93	6.56	9.67	9.67	9.16	8.87	9.36	8.7	9.23	8.49	9.44	9.54	7.51	8.03	9.25	8.83	9.21	9.11	8.27	9.66	8.81	8.77	8.58	8.55	9.23	9.09	8.44	9	8.38	9.87	9.04	7.84	8.85	8.35	8.53	7.99	8.63	8.8	8.74	8.79	9.27	8.53	9.24	8.56	8.82	8.48
CASP7	6.75	7.47	6.34	6.95	5.12	7.9	7.52	6.85	6.59	7.28	5.64	6.85	6.21	6.44	7.14	5.41	5.89	6.59	6.63	7.59	7.05	6.27	7.43	6.45	7.4	6.44	6.23	6.18	5.33	5.27	4.93	5.19	6.42	5.78	4.92	6.29	5.58	5.1	5.95	5.94	6.38	5.78	5.25	6.12	6.04	5.36	6.19	6.33	5.98
CBL	5.8	6	5.89	4.99	6.46	5.38	5.38	5.7	5.84	5.61	6.27	5.72	6.21	6.08	5.53	6.48	6.08	5.77	6.16	5.91	5.45	5.86	5.06	5.95	6.14	6.12	5.46	5.82	5.63	6.45	5.55	6.26	5.8	5.99	5.56	5.4	5.6	5.5	6.48	6.33	6.38	5.96	5.7	6.02	5.53	6.32	6.31	6.09	5.03
CBLC	4.58	5.52	5.87	6.28	0.66	5.52	5.78	5.6	5.72	5.77	4.5	4.99	3.46	5.93	5.59	4.41	3.08	4.73	5.57	5.91	5.7	4.69	5.6	5.32	5.04	5.12	5.05	5.5	6.09	4.94	3.4	4.46	6.6	5.37	5.08	5.46	5.49	4.51	5.48	5.01	5.03	5.69	5.72	5.97	6.13	5.47	4.19	5.96	5.3
CCNA2	5.69	5.48	5.46	4.82	5.24	5.77	6.33	5.89	3.9	4.33	4.77	4.79	5.63	5.27	5.34	4.67	6.25	5.03	5.8	5.6	6.73	6.39	6.89	5.56	5.04	6.12	7.25	6.43	4.48	5.59	4.55	6.12	6.81	6.69	6.08	6.73	7.46	6.87	4.88	6.75	6.16	6.29	6.73	6.58	7.22	6.34	5.41	6.56	6.73
CCNB1	6.24	6.56	5.98	5.52	5.36	6.03	7.48	6.4	5.15	4.85	4.77	5.17	6.32	5.57	5.95	5.79	5.89	4.22	6.24	5.89	6.96	4.69	7.27	6.5	6.4	6.34	8.23	8.22	5.08	6.38	4.03	7.46	7.7	7.8	8.09	7.36	8.16	7.76	7.08	7.66	7.74	7.79	6.78	7.42	7.68	7.57	5.61	8.07	7.42
CCND1	7.45	7.55	8.11	7.87	5.46	6.68	6.83	7.91	7.3	7.63	7.39	7.62	7.32	7.7	8.07	7.44	7.17	7.53	8.01	6.85	7.01	7.49	6.74	8.38	7.23	7.58	8.54	9.01	9.38	9.82	8.63	7.73	7.1	8.59	8.82	8.07	8.83	9.18	9.15	8.12	9.06	8.43	8.56	8.27	8.45	8.71	7.31	8.74	8.29
CCND2	7.64	8.25	7.76	7.63	7.2	8.2	8.23	8.47	7.74	8.24	7.39	7.54	8.09	7.34	8.35	7.44	7.33	7.77	7.72	6.66	7.84	8.04	8.34	7.03	7.32	8.03	7.95	8.31	5.97	7.45	9	6.78	9.52	7.92	7.94	8.49	8.36	6.25	7.46	8.12	9.29	9.06	7.36	7.61	8.5	8.61	7.82	8.09	8.48
CCND3	6.39	5.82	6.03	6.91	6.61	6.52	6.12	6.52	6.22	6.33	6.35	5.99	6.55	6.6	6.23	5.99	6.89	6	6.08	6.1	6.48	6.15	6.09	6.56	6.23	6.44	6.14	6.13	5.58	5.42	6.16	5.87	5.9	6.32	5.72	6.21	6.14	5.49	6.23	6.53	6.48	6.09	6.06	5.61	5.31	6.47	4.93	5.7	6.17
CCNE1	5.9	4.71	4.42	3.82	4.74	4.45	4.99	5.2	4.84	5.23	5.18	4.79	4.78	5.24	5.41	5.55	6.4	4.22	5.89	5.1	5.75	6.27	4.8	5.18	5.04	5.53	6.31	5.93	3.52	4.83	3.4	5.68	6.42	5.21	5.97	4.7	6.03	5.76	5.6	5.33	5.82	4.63	5.57	5.59	5.53	5.7	5.78	5.7	4.7
CD14	7.08	8.13	7.55	6.95	6.01	7.38	7.12	6.92	7.51	7.53	8.18	7.71	7.29	6.94	7.39	6.99	6.89	7.56	6.57	6.49	7.1	7.08	6.77	9.26	6.4	7.39	6.23	6.04	6.25	7	8.17	6.68	7.06	8.24	7.04	6.61	7.23	5.93	7.08	7.18	7.57	6.79	7.16	5.83	7.74	6.38	7.19	6.61	6.93
CD40	3.99	5.25	4.34	3.82	6.72	5.03	3.61	4.81	3.78	4.33	5.99	4.56	5.55	4.95	3.75	4.89	5.4	4.81	5.31	4.18	4.51	6.15	3.85	4.67	6.4	4.12	5.84	3.99	3.29	4.4	4.03	4.19	5.92	4.87	5.39	5.25	4.24	3.65	4.62	4.79	5.28	4.58	4.7	3.85	4.21	3.61	5.93	3.94	3.81
CDC14A	4.58	5.2	5.81	6.07	5.24	6.49	6.27	5.7	5.55	6.48	5.5	5.86	4.78	6.55	5.95	5.26	6.4	6.06	6.51	5.74	6.45	7.59	5.87	5.77	5.56	5.53	5.14	5.93	4.48	5.03	4.75	5.46	3.99	4.78	5.33	4.97	4.38	5.04	4.62	5.21	4.38	5.19	5.12	4.27	5.51	4.4	5.93	4.89	5.32
CDC14B	4.58	4.48	4.64	5.28	3.46	4.83	5.38	4.36	5.1	3.11	5.77	4.64	4.92	5	4.75	4.89	6.25	5.81	5.89	4.52	4.75	6.01	5.02	4.18	4.23	4.86	4.66	5.27	5.62	4.59	4.98	4.87	4.54	4.99	4.36	4.59	4.67	5.95	5.54	4.36	4.9	5.44	4.99	4.81	4.31	4.05	4.61	5.04	4.41
CDC25B	5.16	6.17	5.34	4.63	6.79	5.3	5.2	5.16	4.44	5.23	5.77	5.17	6.21	4.86	5.59	6.79	5.08	5.54	6.38	5.32	5.81	6.15	5.49	5.77	6.32	5.86	7.17	6.67	7.38	6.38	6.23	5.46	7.32	6.19	6.33	7.36	7.32	6.58	6.13	7	6.82	7.09	6.73	6.12	6.17	8.36	6.93	7.77	6.27
CDC6	5.58	5.78	4.25	5.14	3.46	5.03	4.81	4.92	3.78	3.85	5.5	3.79	5.27	4.41	4.75	4.67	5.66	2.22	5.31	4.79	5.58	5.49	5.27	5.03	4.82	4.86	6.12	6.79	4.45	5.1	3.03	5.46	6.63	5.37	7.2	5.76	6.45	7.56	5.68	7.5	6.82	4.87	6.21	6.6	6.53	6.66	4.93	5.88	5.91
CDC7	5.69	4.39	3.95	4.41	5.94	4.59	4.38	4.43	4.28	1.53	5.64	4.06	5.27	4.54	4.75	5.55	6.25	3.81	4.8	4.63	5.81	6.01	4.7	5.86	4.82	4.53	5.81	6.31	3.58	4.66	4.55	4.87	4.42	5.18	5.19	4.74	4.91	5.59	3.73	5.18	4.74	4.78	4.2	5.68	5.23	4.79	5.41	4.04	4.67
CDH1	9.71	10.13	9.8	9.66	4.24	10.39	10.65	10.33	9.21	10.16	7.23	10.36	8.91	10.35	10.31	7.13	7.47	10.17	9.83	10.38	10.15	8.97	10.59	8.83	9.91	8.91	10.19	9.88	9.68	9.23	5.03	9.36	10.59	9.68	10.24	10.26	9.79	9.73	9.95	9.9	8.81	9.45	10.57	9.41	9.37	9.95	8.25	10.68	10.85
CDK2	5.16	5.2	4.84	4.14	4.24	2.13	4.1	4.87	5.2	5.33	5.35	4.06	5.16	4.41	5.47	5.26	5.89	5.1	4.99	5.06	5.14	5.01	4.6	6.11	4.56	5.12	6.07	5.93	4.8	5.32	5.18	5.04	5.58	5.54	5.67	5.4	6.18	6.32	5.45	5.33	5.66	5.5	5.55	5.27	5.38	5.47	5.61	5.39	5.66
CDK4	5.45	6.52	6.34	6.35	5.66	6.52	5.9	6.45	5.98	6.38	6.99	5.42	6.41	5.88	6.16	6.41	6.54	6.34	6.08	5.32	6.1	6.59	6.64	6.67	6.48	6.34	7.44	8.06	6.99	6.95	6.96	7	7.13	7.48	7.79	7.02	7.66	7.45	7.26	6.86	7.62	7.65	7.05	6.75	7.32	6.98	6.69	7.58	7.62
CDK6	6.45	6.22	6.63	6.78	3.24	6.13	6.8	6.64	6.74	7.23	6.18	6.66	5.98	6.77	6.12	5.99	7.17	6.81	6.51	6.78	6.78	7.33	6.75	7.22	6.56	6.62	6.29	7.92	8.17	6.35	6.49	6.12	6.26	7.05	7.02	6.8	6.33	7.04	6.83	6.81	6.78	7.02	7.01	7.42	6.11	7.15	7	6.7	7.25
CDKN1A	8.02	8.75	6.74	8.16	6.15	8.35	8.38	8.28	6.75	8.02	8.67	7.68	7.57	7.93	8.47	7.48	9.78	7.6	8.63	8.17	8.39	8.66	7.35	8.05	8.16	7.93	7.3	6.22	7.15	6.85	9.08	7.57	6.9	8.58	7.41	7.64	7.48	6.76	6.94	7.42	8.51	6.99	7.05	7.76	7.95	7.59	7.51	7.8	7.86
CDKN1B	4.99	5.14	4.89	3.82	5.51	5.03	4.93	5.16	5.15	4.7	5.35	4.86	5.16	5.04	5.34	5.41	4.66	4.81	6.08	4.74	5.81	6.59	4.43	6.32	5.82	4.53	5.18	4.64	4.62	5.27	5.18	4.68	5.47	5.24	4.48	5.37	5.38	5.02	5.45	5.01	5.16	4.35	5.73	4.54	5.1	5.36	4.61	5.07	5.77
CDKN1C	6.08	5.03	5.3	4.41	5.18	5.3	5.5	5.24	5.37	5.7	8.39	4.64	7.78	5.54	5.47	6.84	6.25	4.54	5.8	3.39	5.38	5.27	4.31	7.41	4.82	5.34	4.89	6.13	5.92	7.15	7.56	5.78	4.29	6.09	5.33	5.12	5.83	5.47	4.92	5.08	7.1	6.22	4.1	5.95	5.26	5.88	4.93	4.98	5.74
CDKN2B	5.8	4.78	5.25	7.28	2.98	7.22	7.31	5.32	5.24	6.48	4.99	7.27	5.63	6.65	5.95	5.26	6.66	6.9	7.03	6.25	6.96	7.33	6.59	5.03	6.93	5.12	4.84	5.64	5.6	4.4	4.48	4.19	4.02	4.83	4.84	5.17	4.45	4.37	5.13	5.46	4.74	5.5	4.73	4.81	4.92	4.05	6.69	5.34	4.7
CDKN2D	4.8	5.14	4.57	4.82	6.05	4.3	3.99	5.28	4	4.85	4.77	4.56	5.78	4.81	5.27	5.41	6.54	4.22	6.63	4.93	5.58	6.27	4.31	5.45	5.23	5.12	5.05	4.18	3.58	4.18	4.13	5.19	4.45	4.64	3.92	5.03	4.2	4.39	5.05	5.15	4.57	3.83	4.93	4.68	3.98	4.85	4.93	4.43	4.86
CEBPA	6.75	7.17	6.74	7.31	4.56	7.43	7.06	7.22	6.61	6.85	6.09	7.01	6.71	6.38	6.62	6.09	5.66	6.98	6.63	6.84	6.61	5.86	7.07	6.99	7.32	5.34	6.44	5.64	5.68	6.88	4.48	6.57	6.93	6.11	7.86	6.93	7.67	7.39	7.21	6.59	5.9	6.46	7.15	5.75	7.15	7.09	6.93	7.42	6.93
CHAD	5.32	2.71	5.61	6.58	5.41	5.3	5.78	4.92	5.1	4.85	5.18	6.06	5.37	5.79	5.03	5.89	6.08	4.89	5.99	5.82	5.45	6.49	5.27	4.18	5.56	3.53	2.46	2.77	1.45	0	3.69	3.46	1.37	2.59	2.16	2.42	2.61	0.56	1.51	2.83	2.57	2.15	2.51	2.27	1.72	1.15	3.61	1.81	2.52
CHEK1	4.58	4.3	4.64	5.14	4.83	5.03	5.15	4.81	4.9	3.53	4.18	4.28	5.78	4.91	5.41	5.41	5.4	3.96	4.99	4.69	4.75	5.27	5.4	4.45	4.82	4.53	6.48	5.5	4.29	5.93	4.31	6.12	6.04	5.87	6.34	5.12	5.81	5.64	5.38	5.51	4.9	6.02	5.55	5.73	6.31	5.7	4.19	6.15	5.8
CHEK2	4.8	3.71	4.71	5.52	5.05	4.3	4.81	4.64	4.78	4.85	5.5	4.28	5.04	4.91	3.95	5.89	5.66	3.22	5.8	5.52	5.86	6.27	4.17	4.86	4.56	5.34	5.53	4.88	4.55	4.18	5.03	4.46	4.89	4.95	4.79	4.91	5.25	4.77	4.32	4.46	5.16	4.29	5.25	4.68	5.31	5.24	4.61	5.13	5.01
CIC	6.45	6.64	6.3	6.07	6.85	5.93	6.1	6.3	6.84	6.23	6.88	6.03	6.27	6.62	6.62	6.17	6.78	6	6.99	6.04	5.81	5.49	6.09	7.07	5.82	6.7	6.46	5.57	6.52	6.63	7.15	5.33	6.59	6.69	5.64	6.34	6.24	5.88	6.38	6.37	6.66	6.43	6.16	6.66	6.26	6.34	6.61	6.09	5.82
COL11A1	2.99	2.71	2.84	2.82	4.24	2.13	2.29	2.7	3	3.11	4.5	2.06	3.46	3.86	2.95	5.09	6.08	5.03	5.31	3.63	5.22	5.49	0.85	5.32	3.82	4.53	5.27	4.88	7.64	8.52	7.96	6.73	7.34	10.05	5.69	7.34	6.9	6.94	6.71	5.79	7.55	5.08	6.5	5.35	7.12	4.67	7.31	8.34	8.21
COL1A1	9.41	8.19	10.17	9.26	5.9	8.26	8.44	8.51	8.43	9.18	13.21	8.92	10.66	8.64	9.07	11.76	9.71	10.55	8.87	8.38	9.58	7.93	7.96	10.68	8.44	8.76	11.81	10.9	11.58	13.29	15.02	11.96	11.78	13.93	9.9	12.06	12.14	12.26	11.85	11.48	12.83	11.07	11.58	11.69	11.16	10.72	13.36	12.8	12.23
COL1A2	7.28	6.97	8.69	5.82	3.24	6.62	7.11	7.55	6.75	7.95	10.09	6.99	9.01	7.32	7.23	9.02	7.17	8.39	5.99	6.49	7.9	6.93	6.46	8.56	6.48	7.29	8.95	8.06	9.28	10.27	12.06	9.02	8.73	10.86	7.52	9.4	9.18	9.35	9.38	8.94	10.59	8.78	9.05	8.46	8.61	8.04	10.47	9.61	9.37
COL27A1	6.24	5.25	4.64	5.41	5.36	4.71	4.87	4.81	5	5.92	6.18	4.72	6.27	5.51	5.41	5.67	7.25	4.54	6.24	5.1	6.05	6.01	4.55	5.95	4.82	5.12	7.22	6.82	6.72	5.71	6.87	6.4	6.18	5.99	5.36	6.26	6.45	5.78	6.07	5.24	5.57	6.53	6.59	6.37	4.04	6.15	5.19	5.47	5.64
COL3A1	10.09	10.63	11.64	9.54	6.44	10.58	10.6	10.7	10.26	10.73	13.7	10.58	12.21	9.95	10.65	11.8	10.91	11.38	9.7	9.77	11.37	9.51	10.25	11.63	9.93	10.42	11.91	11.35	12.29	13.59	15.39	11.86	12.48	14.22	10.98	12.47	12.1	12.31	12.09	11.92	13.3	12.17	12.17	11.62	11.97	10.73	13.18	12.69	12.66
COL5A1	8.24	8	8.21	7.63	5.46	8.12	8.25	8.01	7.5	8.47	9.84	8.27	9.2	7.85	8.43	8.89	8.63	8.83	7.74	6.97	8.55	8.18	7.3	7.88	7.44	8.06	9.06	8.75	9.53	10.33	11.66	9.59	9.49	11.32	8.2	9.71	9.42	9.47	9.14	8.91	10.61	9.05	9.03	8.78	9	7.64	10.84	9.84	10.04
COL5A2	5.99	6.93	7.34	6.07	5.61	6.41	6.22	6.18	5.98	6.74	9.24	6.76	8.25	6.04	6.37	8.09	7.33	7.56	6.16	5.89	7.73	6.77	6.02	6.86	6.14	5.7	7.73	7.35	8.39	9.3	10.16	8.47	8.32	9.53	7.36	8.08	7.97	8.24	8.16	8.16	9.24	7.93	7.97	7.4	7.66	6.56	9.44	8.75	8.82
COMP	1.99	2.39	4.16	4.41	3.98	1.13	2.61	2.11	2.78	1.53	8.23	3.47	4.27	3.95	2.95	6.61	5.08	4.22	3.99	3.1	5.38	6.27	1.43	5.77	4.23	4.12	6.18	3.5	8.53	9.54	9.7	7.85	6.75	11.05	7.51	7.55	3.11	5.95	6.58	6.34	7.76	5.85	4.87	5.33	6.99	4.24	6.51	7.5	8.56
CREB3L1	9.21	8.47	9.22	9.52	4.24	8.49	8.56	8.83	7.85	8.41	8.06	9.4	7.74	8.41	9.39	6.79	7.17	9.53	8.4	9.16	8.15	7.69	9.57	8.45	7.96	8.15	7.97	8.21	8.34	7.31	8.38	7.12	7.52	8.12	5.97	8.48	6.3	6.27	6.13	7.1	8.43	7.46	7.3	8.8	8.47	7.71	8.07	7.65	8.1
CREB3L3	1.99	1.39	0.25	3.41	3.66	2.13	1.87	2.43	2.2	3.85	4.18	0.47	3.04	3.65	0.95	3.67	4.66	1.64	4.99	3.52	5.14	3.69	0.85	1.86	2.23	4.53	0.14	2.18	0	0.86	1.23	2.87	1.15	0	0.84	0	2.35	0.14	2.25	0.66	1.57	0	2.15	1.27	0.98	2.15	2.61	0.43	0.64
CREB5	4.58	5.56	4.5	4.63	3.66	3.45	4.68	4.02	4.2	4.53	4.99	4.38	4.46	4.91	4.85	4.89	7.17	3.45	6.16	4.74	6.3	7.21	3.02	4.67	4.56	5.34	4.78	6.22	3.58	4.13	5.23	6.4	5.41	4.83	3.92	4.37	4.75	4.02	3.62	4.18	4.16	6.13	4.87	5.79	4.82	4.32	5.19	4.39	4.06
CREBBP	4.58	4.71	4.34	5.91	4.98	5.03	3.87	3.7	4.95	5.61	6.27	5.33	4.27	5.51	3.95	5.55	7.17	5.03	6.51	5.22	6.3	7.39	4.37	5.32	5.82	4.12	4.53	4.88	4.17	4.08	4.31	4.46	4.15	4.18	3.92	4.23	3.98	3.85	4.73	4.87	4.38	4.63	5.1	4.27	3.92	4.32	5.93	4.19	4.3
CSF3R	3.99	6.8	4.34	4.14	3.83	3.71	3.46	3.7	3.9	4.33	5.35	3.06	4.46	4.04	4.27	5.55	6.4	4.34	5.69	4.58	4.75	6.77	4.02	5.86	4.56	5.34	5.05	4.77	3.71	4.91	4.62	4.19	5.38	5.48	3.16	4.59	3.61	3.08	4.25	5.33	4.9	4.15	5.45	5.81	4.95	4.15	6.19	4.75	3.96
CTNNB1	8.97	10.27	9.47	8.55	7.74	9.41	9.31	9.19	8.86	9.04	8.69	9.19	9.01	8.9	9.6	8.94	8.25	9.67	8.69	9.22	9.48	8.21	9.58	9.29	8.85	8.98	9.7	9.13	9.74	10.03	9.5	10.13	10.08	10.34	10.25	10.38	10.13	9.79	9.91	9.06	9.55	9.77	10	9.23	9.86	10.76	9.86	10.94	10.75
CYLD	7.16	7.03	7.55	7.18	7.92	6.26	6.78	7.26	7.47	6.61	7.35	6.66	6.89	7.23	7.23	7.04	6.99	7.03	6.57	7.19	6.67	6.93	6.55	6.81	7.36	7.74	7.24	6.13	6.11	6.89	7.36	7.04	6.41	7.03	6.77	6.59	6.18	6.46	6.76	6.94	7.16	6.32	6.97	6.28	6.75	6.59	7.25	6.44	6.47
DDB2	5.16	4.91	5.68	3.82	4.83	4.59	5.38	5.4	5.37	5.23	5.5	4.64	4.46	4.95	5.19	4.89	6.78	4.89	4.57	5.25	4.75	5.27	5.34	5.32	3.23	5.34	5	3.99	4.85	5.29	6.65	5.46	5.18	6.18	4.16	5.69	4.38	4.31	4.88	4.79	5.66	4.47	4.66	4.44	5.42	4.85	4.19	5.53	5.06
DDIT3	5.16	6.56	6.06	6.21	5.66	5.38	5.57	5.67	6.2	5.77	6.64	5.93	5.55	6.38	6.75	5.89	7.4	6.31	6.24	6.14	6.58	7.49	5.55	6.38	6.4	6.34	5.69	6.67	6.39	6.29	6.55	6.83	6.24	7.57	6.26	5.7	6.39	6.56	6.91	6.44	7.3	6.06	6.65	6.71	7.32	5.93	6.07	6.68	7.88
DDIT4	5.99	7.65	6.11	5.52	4.83	7.81	5.54	5.87	5.33	5.53	6.35	6.42	7.73	5.6	5.95	5.09	7.6	5.96	6.16	5.36	7.34	5.86	5.96	7.18	6.14	7.62	7.56	6.93	6.05	7.41	9.62	8.83	8.87	9.83	6.49	7.54	6.77	7.1	7	7.22	8.91	5.32	7.31	7.06	7.61	8.07	7.31	6.77	9.15
DKK4	4.8	3.39	2.84	5.28	5.83	4.71	2.87	1.7	3	4.11	5.64	4.17	7.41	4.54	1.95	6.17	6.99	2.22	6.08	5.14	6.01	7.39	2.43	5.86	4.82	3.53	2.72	5.43	2.58	3.97	3.4	5.19	1.89	2.95	3.01	2	2.93	1.88	3.92	4.18	10	4.58	3.66	3.49	3.1	6.62	2.61	2.75	3.52
DLL1	5.45	6.3	5.5	5.41	4.66	5.71	5.04	5.64	5.15	5.33	5.35	6.79	5.98	5.27	5.7	5.09	5.4	5.81	5.99	5.63	5.75	5.69	5.7	5.18	5.69	6.34	5.23	4.77	3.71	4.44	4.81	3.46	4.35	5.07	3.42	4.55	5.86	4.31	4.09	5.41	5.66	4.78	5.41	5.59	5.26	5.36	5.19	4.08	4.38
DLL4	5.45	5.48	5.92	5.14	6.05	4.3	4.54	5.6	5.84	4.99	6.43	5.42	5.98	5	5.41	5.79	5.08	5.34	6.24	5.32	5.3	6.39	4.85	6.67	5.04	5.53	6.12	4.64	4.93	6.08	4.03	6.52	5.47	5.83	4.84	6.29	5.7	5.88	5.86	5.36	5.48	5.5	6.1	4.68	5.23	5.57	5.93	5.5	5.9
DNMT1	5.8	6.67	6.61	5.82	6.12	6.91	6.48	6.16	6.3	6.85	6.35	5.9	6.16	5.93	6.12	5.55	7.17	6.34	6.51	6.52	6.55	7.01	6.84	6.25	6.4	6.78	7.09	7.31	5.53	6.63	6.2	6.73	7.37	6.74	7.26	6.7	7.26	7.53	6.33	6.92	6.86	7.08	7.52	6.8	7.35	7.14	6.93	6.99	6.26
DNMT3A	5.32	5.82	6.32	6.58	5.94	6.49	6.2	6.36	5.9	6.17	6.99	5.96	6.21	6.12	5.85	5.99	6.25	6.22	6.45	5.77	6.45	5.49	6.04	6.25	6.32	5.99	6.05	5.57	6.65	6.64	6.69	6.26	6.86	6.35	4.84	6.71	7.12	6.46	6.23	6.41	5.82	6.8	6.08	5.27	5.76	5.85	6.69	6.3	6.36
DTX1	4.58	2.39	3.42	4.63	5.05	3.71	1.87	3.7	3.2	4.53	5.99	3.79	6.04	4.34	3.75	4.89	6.25	2.64	4.31	4.39	4.51	6.01	3.02	3.86	4.23	5.53	2.95	4.5	1.93	3.08	2.55	5.68	2.47	3.37	3.64	2	2.49	1.88	2.92	3.9	5.38	2.83	2.8	3.85	3.4	1.15	4.19	2.69	3.45
DTX4	6.39	5.88	5.92	7.03	5.51	6.41	6.4	6.22	6	6.11	5.5	6.74	6.21	6.2	6.08	6.17	5.89	6.1	5.99	6.25	6.05	5.86	5.7	6.11	6.88	5.86	5.78	6.43	6.41	5.57	4.55	5.87	5.61	5.97	5.45	5.78	5.78	5.33	6.07	5.79	5.48	5.76	5.12	5.49	5.87	6.52	5.19	6.27	5.99
DUSP10	4.32	4.09	2.84	2.82	4.12	4.13	3.46	3.81	4.28	4.53	4.77	4.17	5.63	3.12	3.95	5.41	6.25	3.22	4.99	4.25	5.05	5.86	3.85	5.32	4.82	4.12	4.46	3.99	4.29	5.23	4.69	5.19	5.25	5.89	5.3	4.23	4.86	6.23	4.17	4.9	5.38	4.87	4.59	5.2	4.1	5.47	4.93	4.6	4.64
DUSP4	4.32	4.09	2.57	2.82	4.24	2.71	2.87	3.7	3.78	3.85	5.99	4.06	4.63	3.65	4.12	5.41	5.89	4.64	4.99	2.93	4.64	6.01	2.65	4.45	3.82	3.53	4.72	6.82	7.84	3.86	4.4	5.19	3.77	5.11	5.45	4.33	3.27	4.11	5.32	4.61	6.78	6.08	4.04	6.89	5.59	3.73	5.61	3.83	4.89
DUSP5	7.61	8.79	7.76	4.63	7.37	6.34	6.86	8.57	7.8	7.57	8.47	6.45	7.16	7.68	7.82	7.73	7.4	6.94	6.8	7.29	6.67	6.49	6.4	7.67	6.82	8.6	7.41	6.99	7.22	6.71	6.98	7.63	7.13	8.11	7.05	6.03	6.39	6.35	6.64	6.15	7.57	7.88	6.77	8.77	7.18	6.66	6.51	7.21	7.41
DUSP6	7.24	9.1	6.4	5.73	5.74	7.52	7.15	7.26	7.1	7.36	6.77	6.77	7.41	6.14	7.7	6.33	7.08	6.85	6.24	6.53	7.22	6.77	7.05	7.64	7.09	7.78	7.25	7.91	7.77	5.94	5.72	8.36	6.59	7.59	7.14	6.47	6.41	6.35	6.17	6.3	7.8	7.88	6	6.5	7.57	7.32	6.78	6.71	8.87
E2F5	4.8	6.22	5.5	4.63	7.4	4.93	4.46	5.87	5.24	4.7	5.5	4.38	5.55	4.95	5.12	4.89	5.4	5.54	5.31	5.74	5.14	5.49	5.02	5.03	4.56	4.86	6.77	6.04	4.74	7.21	4.81	6.87	5.93	5.71	6.99	5.74	6.73	5.89	6.15	5.56	6.1	7.07	6.28	6.67	6.04	5.76	5.19	6.38	6.55
EFNA1	5.16	5.43	6.32	6.35	4.46	4.59	5.42	5.6	5.2	6.11	4.5	6.81	5.46	6.91	7.3	3.67	6.08	6.1	6.24	6.42	5.86	5.69	5.46	7.45	5.4	5.53	6.66	6.04	7.29	6.41	4.31	7.16	8.02	7.22	6.12	6.97	6.53	5.88	6.48	5.3	5.74	6.51	6.95	6.27	6.09	7.62	6.19	7.72	7.82
EFNA2	6.8	7.03	5.42	5.99	2.98	6.62	6.59	6.59	4.95	6.65	4.99	6.56	5.71	6.61	6.73	5.26	6.99	6.54	7.03	7.01	6.96	7.15	6.06	5.56	6.76	6.12	6.27	4.18	4.48	5.68	3.4	5.57	3.09	4.31	2.84	5.7	6.07	6.22	5.32	5.41	2.57	4.58	6.66	5.27	6.19	3.96	5.78	6.17	5.89
EFNA3	6.24	3.56	4.57	4.63	4.74	3.71	4.2	5.24	3.66	5.61	5.35	4.79	5.37	5.34	5.65	5.67	6.54	4.54	6.38	5.52	6.38	7.64	5.34	5.32	5.56	5.7	4.95	4.77	6.21	5.56	4.55	5.19	5.81	5.14	5.97	6.31	5.87	5	5.78	5.21	5.03	5.29	5.66	4.54	6.09	5.57	5.78	7.1	7.22
EGFR	7.04	7.59	7.37	7.63	5.12	7.39	7.62	7.37	7.3	7.41	6.99	7.55	7.13	7.66	7.37	6.84	7.66	7.63	7.12	7.66	7.22	7.73	7.53	7.45	7.73	7.7	6.33	7.2	7.7	7.2	6.87	7.46	6.58	6.62	6.73	7.25	6.06	7.16	6.74	6.12	6.9	6.83	7.53	7.51	6.81	6.92	7	7.5	6.36
EIF4EBP1	6.64	6.52	6.52	5.99	4.36	6.45	6.22	6.6	5.98	6.81	5.99	6.23	5.71	6.38	6.3	5.67	5.66	6.25	6.51	5.91	6.41	4.27	7.06	6.32	6.4	6.12	6.75	8.18	6.86	6.65	6.13	8.35	6.42	7.15	7.24	6.75	7.52	7.58	6.3	7.27	7.43	7.46	7.28	6.35	7.09	7.53	6.51	6.97	6.29
ENDOG	6.16	6.2	5.74	6.28	4.83	6.34	6.48	6.24	6.24	6.28	5.5	6.17	5.78	6.22	5.99	5.41	6.66	5.77	6.16	6.12	6.3	6.86	6.42	5.86	5.23	5.99	5.53	5.5	4.68	5.38	4.81	6.33	5.33	5.43	4.88	6.03	5.33	5.91	5.99	6.18	5.16	5.76	5.61	5.93	6.31	6.08	6.31	6.18	5.34
EPHA2	5.58	8.67	5.25	5.14	3.98	5.22	5.5	6.85	4.66	6.74	5.77	5.83	4.46	6.02	7.47	5.79	4.66	5.77	5.57	6.85	6.3	5.27	5.52	6.03	5.56	7.18	6.16	7.93	7.07	6.1	5.18	4.46	6.2	6.4	5.94	6.3	6.93	6.75	5.88	5.72	7.03	7.19	5.85	9.1	7.11	7.52	5.19	7.22	6.46
EPOR	4.99	4.09	5.16	6.14	4.9	4.45	4.1	4.51	4.78	4.7	5.88	5.72	5.46	5.31	4.27	4.09	7.17	4.45	5.89	5.25	6.01	7.27	3.31	5.67	5.23	5.53	3.6	4.88	3.82	3.27	4.48	4.46	2.89	4.43	2.16	4.23	3.67	2.56	2.92	3.36	2.57	4.22	4.1	3.49	3.65	2.73	4.93	3.56	3.81
ERBB2	7.55	8.06	8.19	8.58	2.66	8.26	8.28	7.99	8.2	8.17	7.27	8.28	7.19	8.23	8.19	9.44	6.66	8.25	7.97	8.49	7.62	8.01	8.27	8.09	8.19	7.49	7.18	7.22	8.07	7.79	6.36	7.08	7.65	7.52	7.33	7.8	8.09	8.17	8.13	8.82	7.36	7.17	7.9	7.89	8.07	12.64	7.13	7.5	7.49
ERCC6	2.99	4.56	5.01	4.99	4.46	5.13	4.93	4.7	4.59	4.85	4.99	4.56	4.27	4.54	5.27	4.41	5.4	5.39	5.16	4.46	5.45	5.27	5.02	5.18	4.56	4.86	4.14	4.64	5.29	4.86	4.69	5.19	5.5	4.37	4.3	5.15	4.98	3.95	4.57	4.36	4.57	4.47	4.77	4.64	4.82	4.79	2.61	4.61	4.58
ETS2	9.76	10.84	9.67	9.35	7	9.56	9.7	9.44	9.34	9.76	8.94	9.54	8.78	9.16	10.18	8.66	8.33	9.6	9.09	9.37	9.43	8.41	10	10.16	8.95	10.09	10.39	11.05	9.41	11	8.1	9.81	10.98	9.89	11.09	10.76	10.36	9.51	10.35	9.94	9.64	10.85	11.06	10.67	10.37	11.11	8.63	10.29	10.68
ETV1	4.8	4.2	4.77	4.41	3.66	3.93	4.61	3.81	3.66	4.11	5.35	4.38	5.37	4.27	4.27	5.55	5.66	3.96	5.16	4.69	5.58	6.39	3.85	4.86	5.23	4.12	3.72	5.09	6.53	5.4	5.51	5.46	4.06	6.76	4.69	4.51	3.88	4.49	3.92	4.51	4.9	5.35	4.99	3.68	4.49	3.47	5.19	4.73	5.21
ETV4	4.58	5.14	3.42	3.82	4.12	2.71	1.29	1.7	3	3.11	4.5	4.47	5.04	3.41	4.12	5.67	5.08	3.45	4.99	3.93	4.75	5.69	2.65	6.25	5.4	5.53	7.15	7.16	6.91	4.52	3.81	7.4	6.8	6.18	5.94	5.09	6.73	6.84	7.58	4.51	5.57	6.88	7.01	5.56	5.94	5.76	5.61	5.83	7.76
EZH2	6.69	5.43	6.06	4.63	5.36	5.59	5.99	5.7	5.62	4.85	5.18	5.38	4.92	6	5.59	5.55	6.4	4.89	5.57	6.1	5.96	6.39	6.09	5.95	5.04	5.99	6.35	6.47	6.23	6.4	4.13	5.96	6.61	6.07	6.88	6.85	5.77	6.72	6.11	6.51	6.57	6.09	6.85	6.64	6.52	6.64	6.19	6.67	6.51
FANCE	5.8	4.56	4.95	6.21	5.12	4.71	4.54	4.28	3.66	4.11	5.18	4.56	5.85	4.48	4.65	5.89	7.08	3.45	6.16	5.25	5.58	6.77	3.85	6.18	4.23	5.53	4.23	4.5	4.65	4.97	4.48	5.33	4.42	4.43	4.64	4.37	5.37	4.05	3.92	4.05	5.57	4.15	4.51	4.64	4.86	4.05	5.19	4.51	4.67
FANCF	5.32	5.56	5.34	5.82	5.7	5.45	5.29	4.97	5.59	5.43	5.88	5.47	5.78	5.57	5.19	5.79	6.54	5.59	6.51	5.25	6.18	7.08	5.73	5.67	5.93	5.99	5.81	6.57	5.23	5	4.87	6.12	5.38	5.34	6.26	6.08	6.21	6.21	5.95	5.44	5.74	6.06	5.65	5.35	5.33	6.52	6.07	6.15	5.86
FANCL	5.32	5.43	6.16	5.14	6.01	5.3	4.81	5.43	5.9	5.61	4.5	5.06	5.92	5.31	5.9	4.09	6.4	5.92	5.31	5.42	5.81	6.49	5.63	5.32	5.04	5.99	5	6.43	6.25	6.12	5.48	5.57	6.29	5.83	5.05	5.67	5.79	5.99	5.09	5.51	5.74	5.76	5.91	6.33	6	5.76	6.07	5.73	5.32
FAS	6.32	5.82	6.38	5.73	5.41	6.65	6.59	6.54	5.66	5.92	6.64	6.33	6.27	6.26	5.9	5.79	7.33	6.62	6.57	5.86	6.1	6.01	6.88	5.32	6.14	5.99	5.5	6.04	3.29	5.15	5.78	4.46	4.52	5.43	4.48	5.17	3.78	4.17	4.51	5.7	6.53	4.58	4.59	5.27	5.84	4.24	5.19	4.5	4.55
FGF2	5.32	5.82	5.81	4.99	4.24	4.71	5.57	5.43	5.78	5.61	6.09	4.56	6.41	5.86	5.75	5.55	7.33	4.89	5.31	4.32	5.75	6.59	5.02	6.32	5.04	5.53	5.81	4.35	4.77	5.03	6.98	5.04	4.77	4.37	5.05	4.51	4.49	4.37	4.45	5.49	5.48	5.94	4.8	5.27	4.49	4.05	5.78	4.48	4.73
FGF7	4.58	6.88	6.18	5.73	4.56	5.03	5.54	5.11	4.95	5.85	7.74	4.79	6.32	5.27	6.41	7.13	7.66	6	5.99	5.29	6.34	7.01	5.46	6.67	4.82	5.99	5.57	2.18	4.45	6.4	8.35	6.57	4.69	6.19	5.01	5.44	4.24	4.58	5.35	5.01	6.62	5.76	5.2	5.24	4.79	4.05	5.93	4.64	5.06
FGFR1	6.45	6.52	6.59	5.63	5.61	5.52	6.29	6.28	6.64	6.77	7.94	5.64	7.07	6.87	7.01	7.51	7.33	6.42	5.99	5.14	6.51	6.49	5.87	7.32	5.23	7.18	6.02	4.99	6.05	6.61	8.26	6.57	5.41	7.77	5.77	5.78	5.77	5.73	5.45	6.4	6.93	6.76	5.99	5.93	6.11	5.73	6.78	6.18	6.21
FGFR2	4.32	4.71	4.5	6.58	4.83	5.71	5.2	4.81	4.59	5.23	4.99	5.76	5.85	5.41	5.34	6.55	7.33	4.64	6.63	5.86	6.45	7.21	5.52	5.32	5.23	4.86	3.14	5.18	5.39	4.7	5.96	3.87	3.69	4.54	4.3	3.23	2.83	3.26	2.92	4.18	3.57	4.87	4.43	4.14	1.98	2.15	5.41	4.25	3.7
FGFR3	7.67	6.39	7.18	8.11	5.56	7.95	7.8	7.45	7.09	6.7	6.27	7.88	6.67	7.77	7.62	5.55	6.66	7.28	7.45	7.6	7.43	6.69	7.31	6.72	7.76	5.99	6.18	5.5	4.8	6.12	4.75	6.12	5.13	6.14	6.99	5.76	7.76	4.08	5.01	6.56	5.48	6.98	6.88	5.91	7.47	2.15	4.93	6.09	7.06
FGFR4	6.45	6.71	6.71	6.58	2.98	6.17	5.81	5.95	6.61	6.33	4.5	5.83	5.85	5.73	6.23	4.09	4.66	5.92	6.99	6.25	5.64	6.01	6.65	5.77	5.04	6.93	7.31	7.62	5.6	6.35	4.23	7.23	7.14	6.69	6.8	5.7	7.18	7.3	7.28	7.11	6.16	7.04	6.48	6.86	6.11	7.09	4.61	6.82	6.86
FLNA	8.97	9.99	9.98	8.2	8.33	9.06	10.45	9.89	10.98	10.88	8.98	8.66	11.17	10.64	11.42	11.77	11.91	9.56	8.46	7.38	10.82	9.82	9.8	10.23	8.32	10.59	9.2	9.86	9.18	10.5	12.52	9.63	9.74	10.51	10.51	10.13	9.62	9.7	9.39	9.93	10.3	11.25	9.28	8.73	8.92	8.32	11.21	10.05	9.66
FLNC	6.95	6.41	6.52	5.63	3.46	5.3	7.56	7.21	8.31	8.51	7.23	5.64	9.01	8.53	9.11	9.89	10.15	5.73	6.63	5.74	8.1	7.39	7.39	6.56	4.56	9.13	5.27	5.35	5.81	7.1	9.52	6.12	5.47	6.95	6.9	6.23	5.58	5.1	5.73	6.57	6.62	8.55	5.25	6.84	6.85	4.47	8.54	6.12	6.85
FLT1	5.58	6.25	5.06	5.52	4.98	5.22	4.29	4.57	4.78	5.11	6.43	4.56	5.04	5.12	5.12	5.41	6.08	5.03	5.16	4.1	5.75	6.01	4.93	5.03	5.04	6.44	5.72	5.43	5.05	5.61	4.81	7.96	6.32	6.23	4.79	5.44	5.33	5.71	5.51	4.9	5.48	5.87	5.34	5.04	5.26	4.73	6.07	6.14	6.13
FN1	8.37	7.76	9.14	7.58	3.24	8.12	9.33	8.76	8.68	9.32	8.45	8.55	9.11	9.16	9.65	9.63	10.22	9.57	7.08	6.47	9.61	9.1	8.91	8.88	7.36	9.04	9.15	8.46	10.54	11.08	11.7	10.8	11.14	12.84	10.93	11.03	11.42	11.66	9.41	9.63	11.54	10.18	9.34	9.25	9.63	7.21	11.48	10.58	11.32
FOS	12.18	11.11	9.94	4.82	7.54	9.41	10.37	11.25	11.11	10.62	13.43	10.14	11.75	8.31	9.53	11.06	11.4	9.94	8.1	8.38	10.33	8.08	6.69	12.05	11.09	10.84	10.68	9.52	7.96	8.94	11.18	10	10.21	10.26	11.01	9.39	9.33	8.97	9.47	8.16	11.19	8.98	8.9	10.41	9.45	9.18	7.56	8.28	11.58
FOSL1	4.99	7.09	3.84	4.41	5.7	2.71	3.29	2.92	2.78	3.53	7.5	4.06	4.92	3.41	4.41	6.48	5.4	2.96	4.57	3.84	4.64	5.01	3.55	4.45	5.56	6.12	5.6	7.37	3.12	4.76	4.23	6.33	4.12	6.28	5.08	4	5.35	6.34	5.86	3.56	5.9	5.98	3.93	8.11	5.07	6.76	4.61	5.77	5.47
FOXO4	3.99	5.48	6.38	5.73	5.24	5.3	6.4	6.07	6.28	6.11	6.09	6.47	6.55	6.24	5.99	6.33	5.08	6.19	6.24	6.22	5.7	5.27	5.75	5.95	5.82	6.23	6.41	5.57	5.37	6.5	5.51	5.33	5.58	4.91	4.88	5.7	5.45	5.43	6.69	5.15	6.28	5.76	6.03	5.41	5.23	6.52	4.93	5.76	6.26
FST	4.99	5.2	3.71	4.14	4.24	4.13	4.54	3.7	3.66	1.53	5.5	4.17	5.27	4.27	4.27	5.67	6.25	2.22	4.8	3.93	5.22	5.01	1.43	4.45	3.23	5.12	3.31	2.18	3.12	4.03	4.93	3.87	2.81	5.59	2.42	3.12	3.35	1.56	3.38	2.66	3.16	3.15	2.8	2.85	3.65	1.73	4.19	3.31	3.76
FUT8	5.99	6.34	6.63	6.14	5.98	6.22	5.99	6.18	6.26	6.33	6.88	6.03	5.63	6.24	6.34	5.79	6.4	6.81	5.8	6.39	6.01	6.27	6.77	6.56	6.23	6.99	6.87	6.43	6.27	6.86	7.19	6.19	7.13	6.55	6.03	6.19	5.6	6.14	6.11	6.6	7.3	5.63	6.25	7.12	6.81	6.54	7.07	5.87	5.5
FZD3	3.99	3.39	3.95	4.82	4.9	4.13	3.87	2.11	5.15	4.99	5.18	3.64	5.16	4.54	2.53	5.79	6.54	3.96	5.89	4.79	5.7	6.93	3.85	4.86	2.23	4.86	4.78	6.04	1.12	4.59	4.87	2.87	3.65	4.31	4.36	4.55	5.22	4.02	4.51	4.56	3.16	4.53	4.8	3.68	3.21	5.98	5.19	5	4.01
FZD7	4.99	5.25	5.25	3.82	3.98	5.13	5.5	5.28	5.87	5.33	6.27	4.99	6.41	6.27	6.12	7.13	7.4	5.34	5.89	4.98	5.51	6.15	4.6	6.18	5.04	5.53	5.57	4.77	5.29	6.57	7.66	5.33	5.99	6.34	5.16	5.37	5.22	5.39	5.88	6.08	5.66	6.82	5.25	5.17	4.76	6.24	7.13	5.56	5.38
FZD8	4.99	3.39	4.34	5.91	4.12	4.3	4.81	4.43	4.28	5.53	6.09	5.28	6.21	4.76	4.53	5.89	5.89	4.73	6.08	4.18	5.14	6.59	4.49	5.45	4.56	4.53	4.66	4.18	4.17	4.7	4.81	4.87	4.24	5.24	4.69	5.42	4.61	3.77	5.01	5.15	5.9	5.41	5.36	4.81	5.38	4.4	6.78	4.89	5.03
GADD45A	5.8	7.32	5.89	5.63	5.12	6.59	6.33	7.25	5.78	6.28	7.99	7.04	6.78	6.43	6.23	7.44	6.54	6.22	6.38	6.24	6.41	6.01	5.87	6.61	5.93	5.99	6.85	7.35	6.66	6.61	8.05	8.33	6.54	7.47	6.41	6.31	6.07	6.8	6.38	6.72	7.88	7.67	6.25	6.9	7.27	6.83	5.78	6.3	6.71
GADD45B	6.8	6.9	6.57	5.28	6.36	5.71	4.75	7.77	7.17	6.53	9.53	6.28	7.07	6.26	6.75	7.87	7.47	5.59	6.45	5.86	7.82	7.08	4.49	7.77	6.4	8.39	7.27	6.27	7.45	7.34	8.96	8.49	7.89	8.77	7.07	6.58	7.01	6.35	6.86	6.69	7.53	7.3	6.99	6.74	7.05	6.59	6.31	7.31	7.85
GADD45G	4.58	4.64	4.34	4.41	2.24	3.93	3.1	4.51	2.78	2.53	4.77	4.64	4.92	4.41	4.27	5.41	5.08	3.22	4.57	4.18	5.14	5.27	4.09	4.45	2.23	5.12	5.43	3.99	3.93	3.36	5.23	4.46	5.4	4.78	3.16	3.42	3.35	2.37	4.17	3.83	4.16	3.29	3.8	3.77	3.21	4.67	3.61	3.23	4.01
GAS1	4.8	3.2	3.42	2.82	3.66	2.13	4.29	2.92	4.66	3.85	8.01	2.47	5.98	4.54	5.03	7.41	5.89	4.22	4.8	2.52	4.38	6.15	0.85	5.32	4.56	4.86	3.31	2.77	5.52	6.13	8.85	3.87	5.36	8.56	4.23	5.25	3.27	4.54	4.92	4.94	6.53	4.83	4.2	3.49	3.31	2.96	5.61	4.94	6.15
GHR	4.58	3.39	4.89	3.41	2.98	3.93	3.61	5.11	4.59	5.53	6.18	4.72	5.04	4.54	5.53	5.67	3.08	3.64	4.31	3.74	4.75	2.69	4.75	5.67	4.56	3.53	1.14	2.77	1.45	3.79	5.36	4.46	3.47	4.24	3.74	3.94	2.61	2.26	2.51	3.56	3.9	1.83	2.66	2	2.57	1.73	4.19	2.75	3.14
GLI1	5.16	4.2	4.16	5.52	4.9	4.45	4.75	4.51	4.44	4.99	5.5	4.86	4.92	5.62	4.27	6.61	7.66	4.54	6.24	5.02	5.96	7.49	4.49	5.45	6.04	6.34	4.6	4.64	4.58	4.97	4.87	5.68	3.21	5.57	3.42	4.37	4.38	3.92	4.78	4.46	4.57	5.11	4.8	3.77	4.68	3.61	5.78	4.61	5.12
GLI3	5.16	5.03	5.16	4.63	4.66	4.13	4.75	4.51	5.37	5.23	6.43	4.86	5.85	5	5.75	5.89	6.99	4.54	5.8	3.93	6.34	6.93	4.8	5.77	3.82	5.53	4.14	4.5	4.12	5	6.91	4.68	3.96	6.09	4.01	4.55	3.93	4.11	4.17	4.74	6.16	5.08	4.39	3.59	4.15	2.73	5.61	4.21	4.81
GNA11	8.47	8.23	8.59	9.38	5.61	8.93	9.06	8.97	8.58	8.98	7.23	8.6	7.95	8.98	8.98	7.94	7.4	8.78	8.63	8.9	8.57	7.54	8.58	8.43	8.46	8.39	8.55	7.81	7.04	7.67	7.49	7.04	7.2	8.03	7.6	7.88	7.96	7.65	7.99	7.75	7.46	7.32	8.16	8.11	8.03	7.94	7	7.97	7.68
GNAS	8.91	9.18	9.22	9.17	8.28	9.11	9.39	9.26	9.03	9.4	8.88	9.07	9.12	9.28	9.54	8.46	8.21	9.32	8.7	9.19	8.89	8.15	9.51	9	8.82	9.15	8.35	8.27	9.22	9.46	9.45	9.22	9.12	10.1	10.1	9.99	9.8	9.96	8.69	9.07	9.32	9.53	9.7	8.65	8.43	9.39	9.31	9.93	9.27
GNG12	8.45	9.46	9.27	8.71	5.7	9.34	9.5	9.06	8.83	9.03	8.56	8.96	9.08	9.22	8.85	7.81	8.29	9.16	8.46	9.39	9.31	8.47	9.08	9.2	9.02	8.64	8.24	8.45	8.84	9.05	9.08	8.94	8.81	9.09	8.72	9.33	8.36	8.97	8.91	8.68	8.86	8.99	8.69	8.5	8.53	8.96	8.31	9.51	9.67
GNG4	2.99	3.97	3.57	4.14	2.24	3.13	2.29	1.7	3	1.53	4.99	2.79	3.04	2.95	0.95	4.89	5.4	3.81	5.45	3.1	4.38	4.69	2.85	5.95	4.56	2.53	6.44	1.18	5.41	6.33	4.13	6.12	4.89	4.24	5.92	7.53	6.8	7.23	7.04	4.94	3.16	6.98	6.7	0	1.72	7.26	4.19	6.99	5.38
GPC4	5.45	5.94	5.92	4.82	4.56	6.03	5.42	5.87	6.17	5.33	5.77	5.33	6.21	5.71	5.47	5.99	7.25	4.96	6.08	5.36	5.86	6.27	5.78	5.45	4.23	5.7	6.6	6.22	5.75	5.13	6.6	7.46	6.95	6.18	5.42	5.74	6.82	6.1	7.15	5.51	6.7	5.98	7.17	5.38	5.38	6.21	5.93	6.13	6.45
GTF2H3	5.9	6.56	6.03	6.52	5.61	5.59	5.81	5.89	5.69	6.61	6.35	5.83	6.04	6	6.19	5.99	6.99	5.96	6.31	5.52	6.81	7.39	6.59	5.95	5.56	5.86	6.44	7.04	5.94	6.5	5.62	7.23	6.9	6.65	7.24	6.28	6.51	7.02	5.97	6.03	6.43	6.73	6.19	6.55	7.17	6.13	6.78	6.78	6.8
GZMB	3.58	4.56	1.25	1.82	4.74	4.13	3.1	2.43	2.52	2.53	5.18	3.79	4.63	2.54	3.53	5.41	5.08	3.45	4.8	3.84	3.86	5.27	2.17	3.86	2.23	4.86	6.41	1.18	0	4.97	4.48	6.52	4.71	5.69	6.98	6.98	6.64	2.81	3.25	4.24	4.57	3.63	4.96	2.27	3.57	3.96	4.19	4.58	6.28
H2AFX	6.64	6.27	5.38	6.07	5.24	6.03	6.66	6.14	5.05	5.7	5.18	5.83	5.92	5.65	5.85	5.09	6.25	5.39	6.69	5.58	6.34	5.69	6.39	6.25	6.32	5.34	7.26	6.7	5.01	5.75	5.23	5.96	6.02	5.59	7.03	6.35	6.87	6.36	5.76	6.62	7.03	6.87	6.12	6.53	5.92	5.7	5.19	6.22	6.47
H3F3A	10.12	10.76	10.72	9.87	9.68	10.53	10.47	10.51	10.39	10.42	9.87	10.23	10.16	10.35	10.41	9.8	8.69	10.42	9.52	10.51	10.26	9.44	10.73	10.8	10.33	10.44	10.43	10.19	9.79	10.13	9.61	9.72	11.32	10.48	10.14	10.59	10.73	10.66	10.53	10.39	10.59	10.84	10.94	10.05	9.93	11.36	10.01	10.38	10.47
H3F3C	9.55	10.53	9.3	9.14	10.3	9.99	9.81	9.84	9.58	9.89	10.05	9.48	10.12	9.85	10.16	9.14	9.35	9.69	9.14	9.24	9.91	8.77	9.89	9.57	9.18	9.93	9.72	9.82	9.95	9.81	9.08	9.61	10.39	9.94	10.05	10.27	10.04	10.2	9.76	9.68	9.96	9.4	10.15	9.95	10.32	9.49	9.37	9.69	10.19
HDAC1	8.65	8.96	8.56	8.68	7.82	9	8.79	8.86	8.12	8.87	7.57	8.53	8.15	8.39	8.93	7.26	7.08	8.67	8.18	8.43	8.51	7.93	9.01	7.69	8.28	8.06	8.61	9.51	8.28	8.28	6.97	8.02	8.51	8.32	7.73	8.67	8.37	8.91	8.42	8.7	8.02	8.61	8.34	8.31	8.76	8.61	7.89	8.51	8.74
HDAC10	5.45	6.34	6.94	6.68	5.9	5.83	6.12	6.47	6.77	5.53	6.09	6.03	5.27	6.27	5.53	5.79	6.66	6.39	6.8	6.65	6.81	6.49	5.73	7.32	5.82	6.7	6.88	6.67	6.35	6.26	6.13	6.57	5.98	6.99	6.05	6.97	6.75	6.14	7.04	6.31	5.82	5.29	6.9	6.04	6.64	6.98	6.51	6.74	6.67
HDAC11	6.64	5.82	6.52	7.47	5.79	6.59	6.04	6.24	6.22	6.74	7.96	6.45	6.85	6.54	6.16	7.41	7.4	6	6.69	6.24	7.1	7.73	5.96	6.77	7.23	7.34	6.57	6.67	5.58	6.2	5.81	5.68	5.45	5.95	5.79	6.59	5.44	5.35	6.05	5.44	5.97	5.08	6.39	4.97	5.94	6.79	7.07	6.42	6.63
HDAC2	7.55	8.28	7.82	7.25	6.54	7.83	8.11	7.96	7.6	7.72	7.14	7.8	7.55	7.37	7.98	7.09	7.54	7.88	7.77	7.19	7.91	7.44	8.19	7.22	7.32	8.18	8.55	7.87	8.61	8.67	7.41	8.19	9.34	8.3	9.07	8.98	8.76	9.16	8.28	7.47	7.9	8.26	8.59	7.98	8.45	8.21	7.96	8.81	9.15
HDAC4	4.8	5.75	5.68	5.99	4.66	5.22	5.54	5.6	6.13	5.43	6.43	5.17	6.55	6.2	6.92	5.79	7.33	5.28	5.69	5.77	6.73	7.59	5.34	5.45	5.04	6.93	4.05	5.77	5.68	5.61	7.18	4.46	5.54	5.46	5.08	5.25	5.47	5.05	5.48	5.38	5.66	6.11	5.61	5.35	4.76	5.01	5.41	5.24	5.64
HDAC5	6.69	6.71	7.06	7.66	6.59	6.71	6.4	6.14	7.2	7.05	7.96	6.91	7.37	6.81	6.73	7.37	7.83	7.16	7.27	6.59	6.55	7.54	6.35	7.53	7.56	7.66	6.71	6.57	6.92	6.87	7.15	7.19	6.29	6.8	6.36	6.38	6.62	7.09	7.11	6.56	6.43	6.71	6.77	6.68	6.52	5.67	7.74	6.48	6.52
HELLS	5.32	4.78	5.11	3.82	4.9	4.93	5.71	5.32	4.59	4.99	5.35	3.79	5.04	4.86	5.53	2.09	5.4	4.64	5.45	5.25	5.91	6.49	6	6.18	4.82	4.12	6.37	6.93	4.85	6.15	4.23	5.33	6.52	4.99	5.88	5.06	6.12	6.27	5.76	6.4	4.16	6.17	6.19	6.19	6.55	6.32	2.61	6.21	5.71
HES1	8.24	6.32	7.54	7.35	4.9	6.99	7.44	8.21	7.78	8	6.88	7.27	6.89	7.82	7.3	6.41	6.4	7.81	7.77	7.17	6.96	7.08	7.26	7.81	7.32	7.29	6.14	6.85	7.34	7.29	5.96	7.52	7.35	6.9	7.15	7.75	7.54	7.15	6.68	7.23	7.25	7.49	7.71	7.03	7.44	7.69	6.31	7.19	7.91
HGF	4.58	7.08	5.25	4.14	4.74	3.71	4.2	3.57	4.66	2.53	6.5	4.86	5.04	4.95	4.75	6.17	7.08	5.03	5.89	4.39	5.96	7.01	4.98	5.56	5.4	5.7	5.81	3.5	4.03	5.18	6.75	5.04	3.85	5.21	4.79	4.46	4.24	3.6	5.01	5.08	6.16	5.38	5.57	4.27	5.1	4.54	6.85	4.76	4.73
HHEX	5.69	6.09	5.77	5.91	7.96	4.71	5.61	5.57	6.26	6.17	6.7	5.56	6.95	5.6	4.85	5.79	6.4	4.73	5.89	4.25	5.58	6.15	5.27	6.56	5.56	5.7	4.89	4.35	4.08	4.36	4.13	4.68	4.63	5.03	5.23	4.51	4.86	3.92	5.17	4.9	6.78	5.38	4.55	4.77	4.1	4.47	6.07	3.94	4.61
HHIP	5.8	5.52	6.36	4.41	1.66	5.03	6.07	5.92	5.9	5.92	3.18	5.33	5.37	5.57	5.81	2.09	4.66	6.64	4.57	5.55	5.7	6.15	6.34	5.67	5.4	6.62	3.46	3.18	3.58	4.76	3.03	3.46	3.42	5.34	3.01	3.12	3.27	3.42	2.51	4.05	4.16	3.92	5.39	2.49	3.57	2.47	4.19	2.56	4.76
HIST1H3B	8.67	9.23	9.21	8.44	7.49	9.73	9.97	9.31	8.21	8.2	6.88	7.68	8.94	8.63	8.62	7.22	7.47	7.65	8.36	8.75	9.56	7.64	10.68	9.12	9.13	8.62	10.17	9.41	8.16	9.01	5.96	7.49	10.5	9.84	9.36	9.99	10.39	10.18	8.68	9.14	9.98	8.84	8.8	9.76	9.85	9.07	8.03	9.79	10.06
HIST1H3G	6.69	7.41	7.07	5.99	6.12	7.47	8.02	7.26	6.13	6.65	4.99	5.93	7.73	6.96	6.34	4.67	7.08	6.34	6.99	7.13	7.22	6.27	8.71	7.53	7.19	5.7	8.72	8.21	5.33	7.32	4.55	5.57	9.03	8.62	7.54	5.42	8.68	4.92	7.05	8.22	8.49	7.51	7.97	8.09	5.38	6.78	6.93	7.92	8.24
HIST1H3H	8.64	8.55	8.91	8.36	7.37	9.29	9.54	8.75	8.12	8.42	7.04	7.89	9.22	8.81	8.58	7.48	7.72	8.35	8.57	8.52	8.78	7.21	10.04	8.97	8.95	8.42	10.47	10.04	7.98	9.14	6.65	7.8	10.03	9.71	10.46	10.24	10.11	10.89	8.6	9.56	10.26	9.76	9.72	9.23	10.34	9.94	8.95	9.92	10.03
HMGA1	7.35	6.6	5.87	7.35	6.59	6.17	6.02	6.09	5.98	6.57	5.99	6.45	6.85	6.43	6.3	7.7	8.12	5.81	7.31	6.24	7.2	8.08	6.68	6.45	6.23	6.7	8.25	8.62	7.89	6.96	5.51	6.83	6.96	7.94	7.84	6.96	7.85	8.26	7.62	7.15	7.57	7.61	6.46	8.36	7.45	8.04	6.61	7.49	7.33
HMGA2	3.99	3.56	3.84	5.73	3.98	3.71	4.29	3.81	3.52	4.99	5.35	3.93	4.92	5.04	3.75	5.79	7.78	4.1	6.85	5.18	6.22	7.33	3.31	5.77	4.82	4.86	3.31	5.7	2.93	2.27	3.23	4.46	2.56	4.03	2.84	2.42	4.2	3.37	2.25	2.24	4.16	4.15	3.66	3	3.21	2.47	5.93	3.39	4.06
HNF1A	4.8	4.48	4.34	5.63	4.24	5.03	5.15	4.76	5.05	4.33	5.77	4.86	4.78	5.41	3.75	4.41	6.4	4.45	5.89	5.86	5.14	6.86	5.06	5.45	4.82	3.53	5.5	4.99	5.33	4.79	2.81	5.57	5.41	5.03	5.45	5.63	6	5.88	5.68	5.3	4.57	5.44	5.65	5.07	5.07	6.15	5.19	5.56	5.77
HOXA10	5.99	5.25	6.11	6.21	4.36	5.52	5.29	5.67	6.05	5.99	6.99	5.47	6.59	6.02	5.65	6.48	7.17	6.13	6.99	5.69	6.51	7.27	5.34	5.77	6.23	5.99	3.72	6.31	6.47	5.08	6.16	5.57	6.49	5.54	5.77	7.77	5.61	6.53	6.69	6	6.38	6.25	6.7	5.24	5.82	6.7	6.85	6.55	7.35
HOXA9	5.99	6.22	6.5	6.63	5.51	6.34	6.44	6.32	7.03	6.11	5.5	6.17	6.37	6.4	6.23	6.41	6.4	6.77	7.24	6.75	6.98	6.93	6.26	5.95	6.93	5.7	4.66	7.89	6.21	5.79	5.87	6.26	7.88	6.6	6.75	8.85	7.42	7.43	8.19	6.84	6.1	7.46	7.83	5.85	6.58	8.05	6.78	7.95	8.59
HRAS	5.32	4.78	4.57	5.73	3.46	4.59	4.29	4.97	4.2	3.53	5.18	4.17	3.78	4.2	4.53	4.09	5.66	4.73	5.69	4.93	5.22	5.27	4.24	5.03	4.82	4.86	4.66	5.18	4.74	4.52	4.93	4.68	4.63	5.21	4.69	5.06	4.98	5.33	4.78	4.41	4.9	5.11	3.87	5.24	5.31	4.4	5.41	5.55	4.86
HSP90B1	9.12	9.85	9.02	7.58	7.27	8.67	8.68	9.04	8.97	8.93	8.41	8.94	9.17	8.85	9.02	8.61	8.21	8.83	8.18	8.89	8.52	7.39	9.41	9.41	8.57	8.78	9.27	9.23	7.96	9.13	8.67	8.93	9.16	8.91	8.67	8.77	9.61	8.77	9.27	9.07	10.12	9	9.16	8.5	9.39	8.54	8.72	8.63	9.4
HSPA1A	7.35	6.94	8.47	7.21	6.54	6.65	6.87	9.33	7.77	7.57	8.01	7.48	7.97	7.07	6.9	7.67	8.17	6.81	7.82	6.95	6.96	7.73	7.6	7.45	7.69	7.29	7.51	6.22	6.94	9.1	11.4	7.83	8.35	9.28	7.26	6.76	5.71	5.44	8.12	8.22	7.1	6.8	8	7.88	6.38	6.85	6.78	5.7	8.55
HSPA2	6.39	6	5.77	6.87	4.12	5.99	5.84	6.32	6.33	6.95	6.64	6.81	6.04	6.61	6.95	6.84	7.78	6.31	6.08	6.52	7.08	7.27	6.29	5.45	4.56	7.06	4.31	5.64	4.85	4.97	7.31	4.19	5.02	5.89	4.74	4.88	4.78	4.42	5.57	5.81	7.51	7.08	4.51	5.79	4.31	3.47	6.61	5.34	5.21
HSPA6	4.99	5.52	5.81	4.82	3.46	4.3	1.87	4.2	5.52	5.53	5.99	4.79	4.46	4.81	4.27	5.55	5.4	4.34	5.45	4.69	4.86	6.27	3.43	6.45	5.4	3.53	5.14	4.18	5.6	5.48	8.77	5.19	5.77	6.69	4.01	4.28	4.07	3.88	4.51	5.38	5.03	4.41	3.93	5.14	5.18	4.47	5.78	3.94	4.73
HSPB1	8.67	9.24	9.19	8.52	6.74	8.58	9.01	9.08	9.41	9.42	8.88	8.92	10.15	9.46	9.12	10.15	10.03	8.73	8.53	8.48	9.08	8.66	8.6	9.68	9.42	9.78	9.12	9.03	9.1	10.21	11.56	10.06	8.75	10.02	8.92	10.32	9.42	7.95	9.22	9.98	9.76	9.52	9.14	9.98	9.39	10.05	9.86	9.83	9.79
ID1	8.44	8.79	6.74	8.69	4.9	8.76	9.24	9	8.42	8.81	7.85	8.05	7.46	8.68	8.25	8.39	6.25	8.02	7.87	8.22	8.31	7.01	8.65	8.05	8.66	8.34	7.71	7.16	7.22	8.65	4.98	6.19	5.62	9.22	7.62	6.92	9.47	8.57	7.08	7.63	8.56	6.27	8.49	9.01	5.87	9.27	6.78	6.82	7.92
ID2	6.95	6.27	7.23	7.21	5.66	7.86	7.91	7.95	7.32	7.59	7.83	7.35	7.21	7.69	7.41	7.37	6.08	7.46	7.41	7.15	7.16	7.01	7.68	7.25	7.48	6.12	6.72	7.11	7.29	7.2	7.31	6.78	7.43	7.78	6.8	7.26	6.92	7.32	6.25	6.88	7	7.18	7.19	7.3	7.08	6.4	7.07	6.66	6.82
ID4	5.58	5.64	5.2	4.14	2.98	5.03	4.2	4.87	4.44	5.33	6.5	4.17	6.04	4.76	5.59	6.73	6.08	5.45	5.8	3.84	6.3	6.39	4.43	6.32	4.56	5.7	3.6	4.35	5.25	5.48	5.31	5.96	3.96	5.99	4.48	4.23	4.7	4.49	4.97	4.46	5.97	5.47	4.47	4.33	3.98	3.15	5.78	5.87	4.91
IDH1	6.52	7.2	7.34	7.25	2.24	8.05	7.56	7.39	7.2	7.23	5.99	6.76	5.98	7.08	7.08	3.67	6.25	7.06	6.63	7.05	7.62	7.08	8.05	7.03	7.4	7.23	6.51	7.82	6.28	7.17	5.93	6.52	7.87	6.86	6.99	7.31	7.01	6.94	5.88	7.08	7.62	7.06	7.28	6.34	7.96	6.76	6.93	7.32	6.69
IDH2	8.4	7.85	8.7	7.58	6.27	8.26	8.39	8.32	7.89	7.65	7.04	7.18	7.27	8.13	8.26	7.97	7.72	7.53	7.72	8.03	8.17	6.69	8.69	7.74	7.66	8.12	8.27	9.04	6.63	7.46	8.5	8.5	9.01	8.35	7.82	7.97	7.82	7.46	10.19	8.53	7.93	8.41	7.95	8.16	8.47	9.16	7.96	8	8.18
IGF1	6.16	5.6	5.74	6.21	4.46	5.13	5.78	4.97	5.55	6.23	7.47	5.11	7.07	6.33	5.81	6.99	7.54	5.45	6.63	4.32	6.64	7.15	4.85	6.32	4.23	6.53	5.05	4.35	3.58	5.15	8.07	4.87	3.69	5.97	3.64	3.12	2.73	2.37	4.38	6.21	5.03	5.22	4.63	3.77	3.98	2.47	5.78	3.43	3.76
IGF1R	7.61	7.66	8.2	8.03	5.46	7.13	7.65	7.7	8.04	7.7	7.27	7.37	7.13	7.56	8.01	7.37	7.47	7.78	7.27	8	7.18	7.64	7.55	8.03	7.36	7.34	7.27	7.41	8.84	8.08	8.15	7.65	7.3	8.29	7.96	7.03	7.83	7.76	9.25	7.37	6.93	8.38	7.66	7.99	7.47	7.7	7.36	7.65	8.13
IGFBP3	7.85	7.51	9.04	6.95	6.85	7.3	8.18	8.51	7.44	7.95	8.31	7.69	8.5	7.79	7.91	7.64	7.33	8.43	8.01	6.99	6.78	6.77	7.98	9.1	7.19	8.46	8.77	7.48	9.21	9.49	9.17	9.59	8.83	10.26	9.02	9.02	7.65	8.12	9.28	8.56	10.51	8.63	8.52	7.39	10.16	8.18	8.58	8.69	9.25
IKBKB	4.8	5.43	6.23	5.41	5.61	5.22	5.54	5.64	5.95	4.85	5.5	5.56	5.98	5.6	5.34	4.89	3.08	5.22	5.89	5.71	5.22	4.27	4.93	6.11	4.23	5.12	5.75	5.18	6.21	5.89	5.48	5.78	4.71	5.57	5.42	5.61	5.55	5.2	6.25	5.56	5.38	5.69	6.1	5.49	5.84	6.4	5.41	5.72	6.21
IL11RA	5.8	4.64	6.32	4.99	6.08	4.3	5.24	5.76	6.26	6.43	6.09	5.38	5.55	5.97	5.85	6.17	6.99	5.16	6.08	5.1	6.38	6.39	4.55	5.95	5.23	6.23	4.31	4.35	4.17	4.23	6.23	5.19	3.73	4.91	4.42	4.78	4.27	4.26	4.97	5.08	5.16	5.15	4.93	4.38	4.79	4.73	5.93	4.73	3.81
IL1B	6.08	6.71	3.57	5.28	5.74	4.3	3.61	3.81	3.2	4.7	7.57	5.23	5.71	3.95	6.08	5.79	5.08	4.73	4.57	4.98	4.64	5.49	5.17	6.45	3.82	4.53	7.45	3.5	3.03	3.97	2.81	4.19	8.76	6.11	4.01	5.51	5.03	4.73	3.38	2.98	4.74	4	4.66	5.97	4.1	4.61	5.61	4.81	5.93
IL1R1	6.32	7.31	6.11	5.52	4.46	5.88	5.78	5.79	6.03	5.92	8.01	5.99	7.32	5.71	6.19	6.48	6.66	6.1	6.08	5.06	6.67	6.49	5.46	6.56	5.4	7.7	6.02	5.09	5.39	6.12	8.33	6.12	5.55	7.7	5.74	5.55	5.09	5.07	6.03	5.85	7.76	5.87	5.83	5.3	5.51	4.4	7.07	5.21	6.01
IL1R2	6.52	5.6	5.95	5.14	2.24	5.71	5.61	6.45	4.59	6.17	5.64	4.72	4.63	5.79	5.95	2.09	6.25	4.89	5.8	5.98	6.18	6.49	6.24	4.45	5.69	5.12	2.72	2.77	1.93	4.76	4.03	2.87	3.52	3.95	1.84	3.67	3.83	3.14	2.51	4.94	3.9	2.15	3.99	4.81	5.15	2.47	4.61	2.56	3.45
IL1RAP	2.99	4.48	4.06	3.82	3.83	1.13	3.75	3.81	3.2	3.53	4.5	3.06	4.78	3.95	4.12	3.67	6.25	3.64	5.31	4.18	5.64	5.69	3.43	5.03	4.23	3.53	4.31	4.18	5.1	4.59	4.93	3.87	5.68	5.51	4.42	4.59	4.07	4.31	4.01	4.24	5.28	4.58	4.59	4.81	4.26	5.05	4.61	4.43	5.1
IL22RA1	5.9	6.66	4.77	7.03	5.83	6.49	6.1	6.02	4.28	6.48	4.77	6.28	6.16	6.55	6.83	6.33	6.78	6.13	6.89	6.95	6.58	7.08	6.22	5.45	5.93	4.86	5.81	6.09	6.69	4.89	2.81	6.19	4.79	5.07	5.39	6.43	6.38	6.01	7	4.87	3.57	7.28	6.46	6.02	5.7	6.28	5.78	7.09	6.96
IL2RA	4.32	5.97	3.42	4.41	6.85	4.93	3.29	3.57	3.37	4.53	5.5	4.72	5.16	3.95	5.12	4.09	6.54	3.22	5.8	4.39	4.75	6.39	3.43	4.67	2.23	5.34	5	4.88	3.71	3.73	4.98	5.04	3.96	5.95	5.01	4.28	3.42	3.26	5.05	5.21	3.9	4.35	3.87	4.59	4.57	3.96	6.31	3.63	4.1
IL2RB	5.45	5.78	4.25	5.63	6.79	4.59	4.99	4.92	5.59	5.53	6.7	5.23	5.98	4.91	5.27	6.48	5.4	6	5.8	4.52	5.45	6.39	4.6	6.18	4.56	5.34	5.5	4.64	2.82	4.32	4.31	5.96	3.42	4.48	5.19	4.12	4.55	4.31	6.15	5.96	5.9	4.92	4.66	4.49	5.7	4.32	6.31	3.56	3.64
IL6R	5.8	6.91	6.27	5.99	6.38	6.08	6.35	6.11	6.37	6.23	5.64	5.99	5.98	5.97	6.95	6.17	5.66	6.03	6.38	6.42	6.26	5.69	6.15	5.45	6.32	6.34	4.95	4.88	3.58	4.56	5.36	5.96	4.71	5.48	4.69	3.81	3.88	3.6	5.05	4.94	4.74	5.73	4.59	6.06	5.4	5.64	4.19	3.63	4.1
IL7R	6.9	6.88	5.81	4.99	7.03	6.38	6.29	7.11	6.59	6.85	6.88	5.93	7.04	6.6	5.99	6.94	7.4	6.83	6.69	5.18	6.7	7.15	5.98	5.45	6.63	8.09	6	5.35	2.45	6.28	6.6	5.96	5.27	6.4	6.45	5.42	4.67	5.17	5.17	6.97	7.51	5.58	5.8	5.41	6.31	5.51	6.19	4.92	4.91
IL8	5.99	7.21	5.38	4.63	5.3	5.59	3.1	4.51	4	5.23	9.4	5.06	9.05	4.54	6.53	7.04	5.66	5.1	7.2	5.52	5.51	5.69	3.85	7.18	3.82	7.34	10.96	7.67	6.77	8.62	7.12	7.08	12.89	10.34	5.99	8.91	8.9	7.98	6.98	7.17	8.13	6.7	9.73	9.5	8.92	8.36	7.69	8.55	9.94
INHBA	1.99	3.71	2.25	3.41	3.83	3.13	2.87	1.7	2.78	3.53	3.77	3.28	4.63	3.41	2.95	5.55	6.08	5.73	4.99	4.1	4.75	5.69	1.85	5.95	3.82	5.12	6.71	4.77	7.21	7.17	6.89	6.96	6.89	8.32	6.12	6.57	6.83	6.06	6.69	6.16	6.82	6.51	6.16	6.79	5.95	6.36	7.69	7.08	7.1
INHBB	2.99	5.56	3.95	1.82	4.24	2.71	1.29	2.7	4.28	4.53	6.09	3.64	5.85	2.54	2.53	4.67	6.08	4.81	3.57	3.25	4.51	5.01	1.85	5.77	4.56	5.34	3.46	3.18	4.29	4.18	3.81	4.87	4.67	3.87	3.42	3.12	4.91	2.56	3.92	3.12	4.74	2.15	3.25	2.49	1.98	5.4	5.41	3.83	4.48
IRAK2	2.99	5.34	3.84	4.82	4.56	3.71	3.29	3.7	2.78	4.7	5.5	4.06	3.04	2.95	4.53	4.67	6.08	4.1	5.57	4.25	5.22	6.49	2.43	3.86	5.04	5.12	4.6	4.5	4.37	5.13	4.4	5.96	4.65	5.57	4.36	4.63	4.78	5.04	5.81	4.56	4.9	4.29	4.96	4.59	4.76	5.43	4.93	5.46	5.38
IRAK3	4.8	6.17	5.46	4.14	5.12	5.13	4.81	4.81	3.9	5.53	6.5	5.28	5.98	5.31	5.03	6.48	6.89	5.5	6.38	4.58	5.91	5.27	4.09	5.67	5.04	6.12	4.6	3.18	4.03	5.13	6.03	5.78	5.38	6.43	4.64	4.37	4.07	3.73	4.01	4.94	5.38	3.41	4.83	3.38	3.98	2.15	5.61	4.13	3.81
IRS1	4.32	5.34	4.25	5.52	4.74	4.83	4.75	4.36	5.15	5.11	3.77	5.56	4.27	5.54	5.03	5.67	6.08	5.85	6.8	4.63	6.18	6.86	4.55	5.03	5.4	3.53	5.75	6.35	6.7	5.54	6.16	5.57	4.92	5.62	4.64	4.81	4.75	5.14	5.45	5.08	5.38	5.98	6.1	5.17	5.53	2.73	6.61	5.92	5.06
ITGA2	5.32	8.14	5.61	5.28	0.66	5.77	5.33	4.7	5.52	5.33	4.5	5.17	5.27	5.16	5.53	5.41	6.54	6	6.16	5.74	4.86	6.77	5.73	6.5	5.82	5.99	6.75	7.16	7.56	4.91	3.93	7.46	6.78	7.56	7.44	6.88	6.65	7.18	7.16	5.88	6.53	7.19	6.61	7.4	6.76	6.28	6.61	7.19	7.75
ITGA3	7.58	7.96	8.13	7.82	5.41	8.18	8.3	8.35	7.6	7.81	6.27	8.4	7.21	7.97	8.36	6.61	7.25	8.15	8.24	8.22	7.97	7.59	8.07	7.86	7.63	7.44	6.93	7.81	8.58	7.57	6.49	7.49	7.71	7.9	7.01	8.11	7.41	7.41	7.67	7.36	6.86	6.96	6.53	8.87	8.31	8.04	7.56	7.81	7.48
ITGA6	8.76	10.23	8.96	8.79	5.05	9.09	8.74	8.69	8.23	8.61	7.31	8.49	8	8.54	9.34	8.22	7.4	8.57	8.48	8.93	8.47	7.59	9.25	7.9	8.56	8.66	8.99	9.48	8.84	9.02	6.97	8.26	10.02	8.92	8.76	9.13	9.75	9.84	8.83	8.92	8.57	8.84	8.9	9.69	9.02	10.81	8.22	9.28	8.48
ITGA9	4.8	5.2	5.57	5.41	4.46	5.22	5.24	4.57	5.84	5.92	5.88	5.42	5.85	5.71	5.9	5.67	6.4	5.73	6.16	5.39	5.64	6.15	5.37	5.45	4.82	5.7	6	4.64	4.29	5.03	6.74	5.04	6.83	5.62	4.69	4.78	6.99	6.81	5.28	5.87	6.28	6.04	5.68	4.97	5.55	3.85	6.69	4.83	5.67
ITGB4	8.85	9.12	8.66	9.3	5.36	8.92	9.12	8.68	8.29	8.87	6.88	8.64	8.12	9	9.22	7.04	7.4	8.96	8.73	8.94	8.49	7.9	9.13	8.29	8.21	8.6	8.19	9.62	10.14	8.19	5.75	7.8	8.74	8.83	7.74	9.06	8.43	10.11	8.99	8.84	8.46	8.16	8.81	10.35	9.11	9.53	8.33	8.88	8.48
ITGB6	6.16	7.3	6.11	5.91	4.56	6.34	6.15	5.92	5.9	5.7	5.88	6.54	5.63	6.16	6.19	5.89	6.54	6.57	7.08	6.77	6.45	6.77	6.11	4.86	6.14	5.53	5.14	5.57	5.69	5.96	4.55	6.12	6.46	5.48	4.54	6.21	5.92	6	5.48	5.74	3.9	5.56	5.83	6	5.26	6.26	5.41	5.91	6.15
ITGB8	6.08	6.62	6.44	6.21	5.3	6.22	5.65	5.24	6.15	5.85	6.5	4.72	6.59	5.91	5.47	5.89	6.99	6.03	5.69	5.95	6.67	6.77	5.43	6.18	5.23	6.62	5.84	6.7	7.9	5.18	5.69	6.73	7.44	6.03	6.54	6.23	6.94	6.25	6.13	6.07	6.66	7.01	6.82	7.12	5.55	4.24	6.51	5.85	6.49
JAG1	6.75	7.18	7.08	6.78	3.24	7.62	7.13	6.93	6.44	7.05	6.94	6.83	6.67	7.21	7.5	6.67	5.89	7.13	6.31	6.65	6.86	6.39	6.87	6.81	6.4	6.99	5.87	6.67	7.35	7.39	5.93	7.23	7.35	7	6.42	7.69	6.69	6.77	6.51	7.12	7.3	7.3	6.19	6.44	7.46	6.01	7.46	7.42	6.44
JAG2	5.45	5.34	5.2	5.91	4.46	5.22	5.5	4.92	5.59	5.61	6.43	4.99	5.46	5.24	5.34	6.09	6.08	5.28	5.89	4.46	5.22	5.86	4.49	6.5	5.4	6.34	5.6	5.7	6.9	8.07	4.62	5.33	5.54	6.34	7.81	7.54	6.79	6.5	6.78	6.34	6.97	7.1	6.57	6.88	5.97	5.4	6.78	7.78	7.14
JAK2	6.52	7.13	7.68	6.41	8.34	7.55	7.03	6.8	7.68	6.92	7.39	7.03	7.16	7.36	7.52	7.13	7.17	6.92	6.63	7.42	7.01	7.33	7.02	7.81	6.88	7.18	6.88	6.27	6.16	7.07	7.48	7.08	6.58	7.67	6.69	6.5	6.47	6.06	6.46	6.92	6.7	6.3	6.51	8	7.08	6.7	6.69	6.46	6.32
JAK3	4.32	6.66	5.46	4.99	6.98	4.93	4.68	5.76	5.59	4.53	6.27	4.64	5.78	5.41	5.19	6.55	6.54	4.81	5.45	4.93	5.58	6.59	4.49	6.45	5.56	5.86	5.92	4.18	4.52	5.81	6.09	6.26	6.24	5.85	5.94	5.2	5.33	4.63	6.23	6.27	6.53	4.73	5.96	4.85	6.03	4.32	6.31	4.58	5.25
JUN	6.8	6.52	8	6.28	5.94	7.67	7.22	8.42	7.25	6.85	8.9	7.37	8.34	6.49	7.01	6.89	7.6	7.58	6.74	6.49	7.41	6.59	6.74	8.2	7.09	7.34	7.07	7.01	6.38	7.61	8.02	8.3	8.2	7.77	8.24	7.31	7.66	7.74	7.35	5.98	6.74	7.73	7.93	7.1	7.09	8.1	6.07	7.34	8.22
KAT2B	5.9	5.88	5.34	5.73	6.46	5.93	6.02	5.7	5.81	5.92	5.5	6.23	6.32	5.62	6.08	6.17	6.99	5.68	5.16	5.98	5.96	6.86	5.6	5.95	5.93	5.53	4.6	4.88	4.33	5.15	6.01	5.78	4.67	4.99	4.88	5.17	3.93	3.65	4.83	5.18	5.74	4.78	5.15	4.49	5.01	4.73	5.93	4.85	4.61
KDM5C	6.69	7.3	7.13	6.28	6.96	7.62	7.56	7.76	7.51	6.99	6.57	7.45	7.19	7.65	7.63	7.33	6.99	7.31	7.2	6.75	6.98	6.49	7	7.38	7.44	7.49	7.39	7.2	7.12	7.08	7.2	7.52	8.01	7.34	6.84	7.81	8.11	7.31	7.95	7.79	7.86	7.31	8	6.89	7.81	7.95	7	7.25	7.83
KDM6A	6.24	6.43	6.57	6.73	6.05	6.55	7	6.77	6.41	6.17	6.09	6.68	4.92	6.87	6.83	4.89	7.25	7.18	6.57	5.74	6.41	6.93	6.46	5.95	6.4	5.34	6.25	6.27	6.33	6.04	6.53	6.33	7	5.87	6.1	6.57	6.53	5.94	6.46	6.71	5.66	6.09	7.17	5.33	6.67	6.4	5.41	5.89	6.64
KIT	5.99	5.56	5.77	5.73	4.9	6.03	4.75	5.07	5.44	5.43	6.27	4.38	6.32	5.93	4.53	6.26	7.47	4.81	6.57	5.1	6.38	7.49	4.55	5.77	5.69	5.7	4.31	4.64	2.93	4.48	6.11	4.19	3.47	4.95	4.54	4.33	3.03	3.14	3.62	4.36	5.38	3.83	4.39	3.38	4.44	2.47	5.61	3.43	3.7
KITLG	6.64	6.52	7.49	6.68	3.66	7.34	7.13	6.85	7.53	7.08	6.77	6.88	7.57	7.12	6.9	7.13	7.08	6.73	6.99	6.53	7.1	7.21	7.21	6.67	6.69	7.18	6.39	7.7	5.94	6	7.86	5.96	5.84	6.12	6.01	6.2	5.45	6.96	5.73	6.7	7.38	6.5	6.06	7.2	6.67	6.34	7.13	5.67	5.43
KLF4	9.5	9.49	8.11	9.43	5.9	9.55	9.99	9.4	8.58	9.76	9.74	9.3	8.72	8.82	9.7	6.55	8.33	9.45	8.6	9.41	9.32	8.71	9.38	8.97	8.98	8.76	6.41	6.82	6.54	6.14	5.69	7.36	6.2	7.28	6.94	6.63	6.12	7.26	5.78	7.16	6.74	6.71	5.53	8.52	7.44	5.1	6.19	7.19	6.46
KRAS	7.9	7.89	7.84	7.35	6.51	7.9	8.18	8.08	7.74	8.05	7.39	8.21	7.83	7.86	8.17	6.48	6.4	8.11	8.33	7.65	7.43	7.44	8.03	5.95	6.99	7.53	7.21	6.64	7.29	7.18	6.51	7.6	7.78	7.33	7.23	7.41	7.01	7.33	7.5	7.71	8.59	11.85	7.25	7.35	7.27	7.08	7	7	7.73
LAMA3	5.32	8.78	4.25	4.99	4.46	5.52	5.78	5.32	4	5.43	5.35	6.06	5.78	5.34	6.44	5.55	5.89	5.92	6.16	5.84	6.26	6.49	6.4	5.67	6.14	4.86	3.31	5.5	5.68	5.29	4.55	5.33	4.71	6.14	4.97	5.69	5.75	6.74	5.97	5.27	5.03	4.22	5.75	9.15	5.42	5.82	6.19	6.5	5.47
LAMA5	5.9	5.34	5.74	6.21	4.9	4.71	5.99	5.79	6.57	6.61	5.77	5.83	6.89	6.4	6.5	7.04	6.89	5.39	5.8	5.22	5.3	5.49	4.89	6.5	5.4	5.99	6.46	7.09	6.65	6.67	7.1	6.52	4.5	5.74	5.94	5.09	6.66	5.54	5.28	6	6.03	5.76	5.57	6.02	5.92	6.01	6.51	6.21	6.27
LAMB3	6.24	7.78	5.89	5.73	1.66	6.74	6.66	6.49	5	6.88	4.5	6.6	4.92	6.18	6.92	4.09	6.08	6.39	5.89	6.78	5.75	6.77	6.42	5.32	6.48	4.53	5.14	6.47	7.28	6.63	2.81	6.52	7.8	7.04	5.69	6.64	7.48	6.93	6.64	6	5.97	6.7	7.07	8.15	6.42	7.05	6.31	7.43	7.22
LAMC2	5.32	8.2	4.5	5.41	2.98	4.3	5.04	4.97	3.52	5.23	3.77	5.99	5.46	4.54	5.85	4.41	4.08	6.03	5.16	6.1	5.75	5.27	5.49	5.32	4.23	5.12	5.23	6.5	6.74	6.66	3.93	6.12	7.89	7.46	6.31	6.74	7.04	6.87	6.79	5.74	6.22	6.86	6.79	7.77	6.67	6.81	6.85	7.23	6.95
LAT	5.9	5.2	5.68	5.82	6.96	4.83	4.93	5.76	6.44	6.33	6.57	5.86	7.5	6.22	5.65	6.84	7.33	6.28	6.24	5.91	6.51	6.93	5.46	6.86	6.63	5.86	5.57	4.64	5.94	5.52	6.91	4.68	3.89	4.83	5.45	4.59	4.11	4.73	5.9	6.57	6.48	5.47	5.22	4.68	4.92	5.05	7.13	4.83	4.99
LEF1	3.99	3.71	2.25	4.82	6.74	3.45	3.29	2.92	3.37	3.53	5.35	2.79	4.92	3.76	3.53	3.09	5.4	4.64	5.99	3.93	5.64	6.49	3.43	5.03	5.4	4.53	4.46	5.09	5.71	5.61	5.55	5.04	4.12	6.03	4.97	5.25	5.22	4.81	5.09	5.61	5.57	6.34	5.55	4.85	5.42	4.96	6.78	5.14	5.48
LEFTY1	9.31	8.1	10.41	9.82	3.98	8.76	8.42	9.03	7.95	9.14	7.85	9.13	8.38	9.45	8.49	4.41	7.72	9.73	9.61	9.48	8.65	8.27	8.98	7.03	7.63	8.42	9.42	5.57	3.71	3.97	6.93	8.35	11.47	5.31	9.15	9.61	4.96	6.33	4.97	8.21	5.82	6.04	10.11	7.44	4.82	2.15	7.61	7.78	8.77
LEPR	4.99	4.97	6.16	5.14	5.05	5.03	5.1	4.2	5.62	5.61	8.01	5.23	5.92	5.44	5.95	6.41	6.66	5.1	6.24	4.93	5.45	6.77	4.98	4.86	4.23	6.44	4.05	4.77	5.29	6.05	5.23	5.87	4.24	4.87	4.79	4.7	4.11	4.88	4.88	5.18	6.53	5.08	4.73	4.44	4.4	4.47	5.41	4.98	4.96
LFNG	4.8	5.56	6.23	6.87	7.03	6.22	5.96	5.81	5.55	5.43	5.77	6.77	5.63	6.04	5.75	5.79	6.78	6.28	6.74	6.27	6.86	6.69	6.13	6.86	5.23	4.86	6.62	6.61	7.14	6.34	4.69	6.63	6.02	6.23	6.08	6.98	7	6.54	6.84	6.16	5.82	7.25	6.99	7.07	6.18	8.18	6.61	6.64	7.8
LIF	6.24	5.56	6.2	3.82	3.66	5.65	5.29	5.73	5.59	5.7	8.75	5.56	5.71	5.68	6.08	7.44	5.66	5.59	5.16	5.29	5.45	5.49	4.8	6.03	5.04	6.44	7.88	6.88	6.75	5.42	5.13	6.96	6.71	6.81	6.19	5.93	7.04	5.71	6.72	6.23	6.78	5.92	6.48	7.18	6.87	6.96	6.07	5.92	6.47
LIFR	5.9	6	6.63	5.41	6.41	6.38	5.96	5.28	6.64	6.88	5.99	5.96	6.78	6.31	6.3	6.48	7.17	5.22	5.57	4.18	6.58	6.93	5.78	6.72	5.56	7.53	4.05	4.18	3.58	3.66	5.44	5.96	3.42	4.11	3.74	3.42	3.27	2.26	3.92	4.56	5.82	4.69	3.8	3.85	3.86	3.15	5.19	2.91	3.45
LIG4	4.58	5.78	5.3	5.73	6.08	5.59	5.65	5.43	4.44	5.43	5.35	5.6	5.63	5.41	5.27	5.55	6.66	5.39	5.57	5.58	5.91	5.27	5.4	5.32	6.32	5.34	5.09	4.99	5.75	6.15	5.09	4.87	5.1	5.28	5.39	6.08	5.47	5.84	5.05	5.44	4.38	4.96	5.01	5.54	4.68	5.57	5.61	5.67	5.8
LTBP1	5.8	6.41	7.01	4.99	3.83	6.26	6.42	6.6	6.22	6.43	6.09	6.09	6.67	6.36	6.81	6.41	6.99	6.92	6.08	6	6.86	5.69	7.06	7.25	5.4	6.44	6.35	5.27	7.74	8.15	9	7.43	7.42	8.91	6.86	7.72	7.02	7.1	7.23	7.45	7.68	7.56	7.55	7.28	7.24	6.3	7.13	8.2	7.8
MAD2L2	4.99	5.64	5.2	6.07	5.7	4.13	5.15	5.16	5.62	5.61	6.5	4.72	5.92	5.16	4.95	5.79	5.89	4.89	5.45	4.79	5.58	5.49	5.13	6.11	5.93	6.34	5.69	6.43	4.65	5.93	6.13	4.87	6.35	5.64	5.59	7.08	6.81	5.49	5.73	5.92	6.38	6.2	5.85	6.14	5.74	6.13	6.19	6.01	5.69
MAML2	5.99	5.91	5.89	6.82	6.41	5.77	5.84	6.02	6.26	6.33	6.88	5.83	6.1	6.41	6.03	6.48	6.4	6.5	6.74	5.84	6.86	7.77	5.87	5.95	6.14	5.53	5.87	5.88	6.88	7.42	6.16	4.87	5.79	6.59	5.72	5.53	5.07	5.95	5.97	5.76	6.43	6.27	5.75	5.07	5.28	4.54	6.31	6.28	6.4
MAP2K1	5.69	6.54	6.27	6.14	5.79	6.71	6.1	6.16	5.78	6.11	6.64	5.72	6.41	5.97	6.16	5.89	5.66	6.28	5.89	5.52	5.96	6.15	6.45	6.72	5.82	6.12	5.66	7.52	6.45	6.3	6.46	6.46	6.78	6.75	6.21	5.79	6	6.04	6.23	6.18	6.66	6.83	6.47	5.99	6.62	6.26	6.69	6.34	6.42
MAP2K2	7.78	7.76	7.87	7.82	6.46	8.02	8.17	8.19	7.77	8.02	7.7	7.62	7.34	8.14	8.11	6.94	6.4	7.77	7.41	8.11	7.77	7.08	8.09	7.69	7.59	7.39	8.15	7.84	7.28	7.36	7.74	7.6	7.75	8.41	7.25	7.89	8.18	8.23	8.06	7.79	7.57	7.25	8.09	8.29	7.68	7.88	7.19	7.8	7.62
MAP2K4	6.85	6.46	5.25	6.63	6.08	6.3	6.33	6	5.75	6.05	6.09	5.9	6.71	6.12	6.53	6.09	6.54	6.22	6.24	5.89	6.22	6.01	6.27	5.18	5.82	5.7	5.63	4.88	5.43	6.09	5.78	4.87	5.38	5.34	5.3	5.69	5.66	5.85	5.54	4.94	6.1	5.66	5.66	5.33	5.51	4.96	6.07	5.19	5.89
MAP2K6	6.24	6.71	7.13	7.21	5.7	7.3	7.11	6.73	6.61	6.38	5.18	5.76	5.27	6.64	6.41	4.41	6.4	6.94	6.31	6.87	6.67	5.86	6.7	6.61	6.76	6.62	6.14	5.5	4.88	4.83	4.62	7.04	5.8	5.74	4.69	5.7	5.18	5.34	5.54	5.44	3.57	4.96	5.49	4.54	5.67	5.1	5.19	3.81	5.67
MAP3K1	5.99	6.54	6.52	6.58	8.78	6.45	6.38	6.54	6.33	6.23	5.88	6.28	6.71	6.48	6.19	6.94	7.4	6.54	6.63	6.06	6.26	6.49	6.51	6.99	6.76	6.23	6	7.18	7.64	5.86	6.03	6.46	6.13	6.01	6.52	6.46	5.97	6.36	6.51	6	6.7	6.67	5.96	5.24	6.44	6.79	6.61	6.2	6.25
MAP3K13	5.32	4.64	6.4	6.73	5.12	5.3	5.81	5.6	5.75	5.53	5.18	5.38	4.78	5.91	5.59	5.26	6.4	5.73	6.8	5.71	5.96	6.27	6.06	6.5	5.4	5.34	5.35	3.99	5.27	4.94	4.69	5.33	4.65	5.46	5.26	5.63	4.86	4.73	5.9	4.98	4.57	5.47	5.59	5.56	4.44	6.01	5.41	5.77	5.55
MAP3K14	6.32	6.54	6.95	6.47	7.49	6.22	6.27	7.07	6.88	6.85	6.64	6.03	6.74	6.77	6.65	6.84	8.12	6.13	6.99	6.78	6.91	7.82	6.04	7.35	6.82	7.53	6.18	5.5	4.96	6.05	6.8	6.46	6.05	6.23	6.45	6.25	5.81	6.27	6.57	6.64	5.97	5.87	6.03	6.17	6.65	5.88	6.51	6.04	6.19
MAP3K5	5.16	5.67	5.77	5.52	6.24	4.93	4.81	4.7	5.24	5.11	5.77	5.64	4.63	5.44	5.27	4.67	6.25	4.96	5.57	5.18	5.75	6.15	5.49	5.45	4.82	5.53	5.05	5.09	5.78	5.08	4.87	5.96	4.89	5.78	5.01	4.55	4.78	4.49	4.92	4.79	6.16	5.44	5.27	4.77	5.77	4.15	4.93	4.63	4.91
MAP3K8	5.16	5.82	5.2	4.14	5.18	5.13	5.15	4.7	5.33	5.33	7.04	4.79	5.37	5	5.47	6.73	6.78	5.68	6.08	5.39	5.64	6.27	5.02	6.9	5.04	6.44	5	3.5	5.86	6.04	6.18	5.04	5.73	6.69	5.33	5.12	4.64	4.99	5.48	5.08	5.28	5.58	5.12	5.85	5.01	5.1	4.93	5.56	5.3
MAPK1	5.16	7	7.05	6.52	7.05	7.36	7.11	6.73	6.62	6.92	5.88	6.54	6.46	6.83	7.32	5.41	7.47	6.85	6.16	6.9	6.73	5.86	7.11	7.25	7.09	6.23	6.63	6.67	7.08	7.02	7.1	7.16	5.29	7.17	6.41	7.06	7	6.47	6.4	6.7	6.62	6.66	6.99	6.99	7.1	6.13	6.69	7.14	7.27
MAPK10	5.45	4.91	5.54	4.14	4.9	5.22	5.04	5.47	5.72	5.11	6.35	5.83	5.71	5.65	5.12	6.41	6.08	4.89	5.99	3.84	5.7	6.49	4.55	4.45	4.23	5.34	4.05	3.18	3.21	3.91	6.34	5.04	2.47	4.48	4.01	4.12	2.49	3.08	3.38	4.05	5.57	4.87	3.51	4.2	3.79	2.73	4.19	3.06	3.3
MAPK3	7.88	8.31	8.27	8.82	5.56	8.69	8.99	8.42	7.77	8.14	7.5	8.66	7.74	8.34	8.88	6.26	7.6	8.66	8.05	8.46	8.48	7.08	8.85	7.84	8.3	7.78	7.53	8.1	8.38	7.4	7.12	7.19	7.8	8.04	7.28	8.79	7.26	7.98	7.6	7.89	7.1	8.03	8.01	7.3	8.1	7.43	8	8.51	8.88
MAPK9	5.9	5.71	6.46	5.52	5.05	6.77	6.65	6.14	5.72	6.38	5.77	5.64	6.04	6.18	6.44	5.26	5.08	6.16	5.69	6.29	6.55	5.86	6.26	6.38	5.69	5.7	6.21	6.35	6.04	6.04	5.78	6.4	7.1	6.28	6.52	6	4.78	6.45	6.58	6.3	5.74	5.94	6.39	6.04	6.71	5.88	5.61	6.87	6.14
MCM2	5.58	4.09	4.57	5.41	4.98	4.93	5.29	5.51	4.59	4.7	5.35	3.79	4.92	5.6	4.65	5.09	6.08	4.54	6.45	5.22	5.58	7.08	5.7	4.18	4.82	3.53	6.5	5.93	4.71	5.2	4.31	4.87	6.17	5.85	6.03	5.74	5.85	6.2	5.45	6.27	5.03	5.94	6.11	5.97	5.98	6.01	5.61	6.29	6.06
MCM4	6.85	5.85	6.08	4.63	4.12	6.41	6.44	6.3	5.75	5.99	4.5	5.38	5.85	6.14	6.12	5.55	5.4	5.89	5.57	6.2	6.61	5.86	7.04	5.95	5.82	5.53	8.09	7.64	5.39	7.54	5.51	8.02	7.41	6.21	7.33	6.65	7.23	7.81	7.13	7.34	7.16	8.03	7.25	7.24	7.71	7.57	4.93	7.35	7.87
MCM7	8.12	7.73	8.23	7.97	7.34	7.65	8.13	8.18	8.24	7.97	7.61	7.42	7.73	8.33	8.22	8.06	7.94	8	8.33	8.17	7.96	7.97	8.54	9.03	8.14	8.26	9.67	9.38	9	9.02	7.42	9.17	8.82	8.46	9.2	9.38	8.75	9.4	8.74	8.91	8.99	9.07	9.83	9.14	9.14	9.68	8	9.29	9.4
MDM2	6.45	7.76	7.6	7.35	7.15	7.83	7.32	7.21	7.16	7.41	6.5	7.2	7.21	7.09	6.85	6.41	9.01	7.06	6.38	6.83	7.05	6.86	7.72	7.29	6.82	7.06	6.77	7.25	6.72	7.21	8.38	6.83	7.13	8.81	6.92	7.21	7.5	7.27	7.44	7.38	8.47	7.18	6.98	7.26	7.86	6.94	6.78	7.38	7.52
MECOM	7.78	7.67	7.91	7.71	4.98	7.73	7.32	7.41	7.25	7.05	6.88	7.25	6.67	7.13	7.3	6.33	7.17	7.41	7.85	7.14	7.28	7.82	7.58	7.22	7.36	7.23	6.75	7.54	6.11	6.68	4.87	6.04	7.4	6.34	6.72	7.25	7.13	6.38	6.78	7.44	7.07	6.41	7.42	7.96	6.78	7.19	6.31	7	6.88
MET	6.52	7.25	6.32	6.73	4.66	6.45	6.12	6.56	6.1	6.33	5.5	6.62	5.37	6.41	6.73	6.17	6.25	6.64	6.94	6.44	6.48	6.77	6.37	7.07	6.04	6.93	7.57	8.32	8.22	8.2	5.13	6.19	8.4	8.2	7.91	8.44	7.07	8.19	7.62	7.59	7.43	8.15	8.78	8.88	7.13	7.62	7.65	8.6	8.08
MFNG	6.08	5.75	5.64	5.28	6.01	5.3	5.42	5.57	5.41	5.77	6.43	5.93	6.1	5.16	5.41	5.89	5.08	5.85	6.31	5.66	5.81	5.86	4.65	5.45	6.14	6.34	4.89	5.35	6.52	4.56	4.23	5.46	4.77	4.99	4.23	4.85	5.13	4.49	5.38	5.96	5.28	4.53	4.77	4.14	4.68	4.96	6.41	3.86	4.06
MGMT	5.99	6.27	6.54	5.63	5.51	6.74	6.46	6.16	6.22	7.02	6.18	6.17	5.92	6.34	4.95	6.55	7.54	6.45	6.57	6.5	6.84	7.21	6.65	7.03	6.4	6.53	7.39	6.85	6.47	6.54	6.81	4.46	7	6.81	6.05	6.41	3.88	6.88	6.9	6.31	6.16	6.88	7	6.28	3.65	6.62	6.51	6.72	6.3
MLF1	3.58	5.03	4.25	4.14	4.12	4.59	4.46	4.81	4.44	3.53	5.88	3.79	3.78	4.27	5.27	4.41	6.25	4.64	4.31	3.74	5.58	4.27	4.55	5.03	4.23	5.12	5.35	4.5	5.6	5.84	5.51	4.68	5.12	5.62	5.51	5.51	4.07	5.72	5.35	3.98	5.48	5.29	4.04	6.37	2.72	2.15	5.78	3.43	4.45
MLH1	6.69	5.88	6.63	6.63	6.9	6.34	6.04	6.34	6.13	6.17	6.35	6.14	6.55	6.2	6.34	6.73	6.89	5.92	6.51	6.39	6.75	6.77	6.37	6.61	7.04	6.23	6.55	5.82	5.74	6.53	6.86	6.57	5.89	6.37	6.12	6.25	5.81	5.88	5.95	6.13	5.97	5.98	6.48	6.3	6.43	6.64	7	6.55	6.56
MLLT3	5.8	4.85	5.74	6.14	3.24	5.71	5.38	5.32	5.28	5.33	4.77	5.52	5.37	5.27	5.7	4.41	5.4	6	5.45	5.66	5.3	6.27	5.93	5.18	4.56	5.86	5.14	4.18	4.03	5.57	5.36	5.04	4.97	5.18	5.42	5.51	5.98	5.89	5.05	5.12	5.48	5.29	5.36	4.33	5.26	4.24	4.19	5.84	5.19
MLLT4	7.12	7.47	8.15	7.8	5.56	7.64	7.91	8.23	7.76	7.72	7.39	7.91	7.04	7.99	8.15	7.09	7.33	7.85	7.51	8.42	7.3	6.86	7.85	7.11	6.99	7.62	7.52	7.22	9.17	7.94	6.75	7.85	8.53	7.94	7.83	8.61	7.72	8.26	8.03	7.3	7.3	8.07	8.16	8.19	7.71	8.19	7.19	8.18	8.47
MMP3	4.99	5.78	3.57	1.82	3.83	2.13	2.29	3.28	1.78	3.11	4.99	3.47	5.04	3.41	2.53	4.67	6.4	4.54	4.8	3.52	4.75	6.49	4.17	4.86	3.82	3.53	10.34	4.77	3.93	5.03	5.81	4.68	9.02	3.95	3.01	6.47	8.11	6.94	3.51	1.66	5.16	4.29	6.51	7	4.53	6.01	5.19	7.53	6.56
MMP7	4.32	3.85	2.25	4.14	2.24	3.45	2.29	2.11	1.2	3.85	4.77	3.79	2.46	4.48	3.27	4.09	7.08	5.96	5.99	4.25	6.81	7.33	4.31	5.67	3.23	4.12	7.86	8.66	5.35	8.22	7.85	10.4	9.51	11.71	8.18	7.51	5.52	7.83	6.65	9.08	6.16	4.83	7.26	9.3	5.33	6.96	7.36	8.12	8.45
MMP9	5.9	6.09	7.02	3.82	7.53	5.45	4.93	5.97	4.78	5.77	6.27	5.38	6.95	4.71	6.44	6.26	5.89	7.32	5.69	4.58	6.1	5.69	5.65	5.86	6.93	5.34	6.12	3.5	6.31	7.71	8.18	6.96	7.38	9.26	7.86	6.97	6.93	7.4	8.43	7.18	8.08	6.43	8.08	4.14	7.9	8.41	7.56	7.46	7.31
MNAT1	5.32	5.25	4.77	4.82	6.05	4.59	4.75	5.24	4.59	5.11	5.18	4.17	5.63	4.27	4.53	6.33	6.08	4.89	5.57	4.69	5.22	3.69	4.93	5.86	5.23	5.12	5.46	5.93	5.77	5.66	5.51	5.78	5.24	5.59	5.67	5.59	5.37	5.33	4.62	4.7	5.9	5.38	4.99	4.81	4.1	4.96	4.61	5.42	5.95
MSH2	4.8	5.52	6.03	5.14	5.7	4.83	5.96	5.76	5.59	5.92	5.99	5.17	5.27	5.34	5.34	5.26	6.4	5.45	4.8	5.42	5.86	6.39	5.93	4.86	5.56	3.53	6.33	6.67	5.45	6.36	5.58	6.04	6.69	5.89	5.84	5.83	6.6	6.72	5.95	6.26	6.78	6.63	6.33	6.2	6.45	6.47	5.61	6.5	5.78
MSH6	6.52	5.88	5.42	5.63	6.21	6.08	5.24	6.18	6.08	5.33	5.99	5.42	6.04	5.71	5.34	6.73	5.4	5.81	5.45	5.32	5.81	6.01	6.29	5.32	5.82	5.12	6.77	6.43	5.74	6.26	6.11	6.19	7.1	6.37	5.9	6.13	7.15	6.73	6.28	6.45	6.38	6.43	6.56	6.33	6.26	6.4	5.41	6.17	6.08
MYB	7.55	6.09	8.05	7.28	4.24	7.45	7.87	7.43	7.67	7.33	5.88	7.17	7.27	7.4	7.19	6.09	4.66	7.24	7.51	7.49	6.38	6.49	7.79	7.11	7.09	7.18	7.67	5.27	6.24	7.62	3.4	6.87	7.63	7.31	8.01	7.83	7.21	8.18	9.36	6.59	7.62	7.03	7.45	6.28	7.55	7.08	5.61	7.58	7.85
MYC	7.67	8.57	7.26	6.63	6.59	6.59	7.49	7.46	8.08	7.5	8.77	6.52	7.92	6.76	7.3	8.28	7.89	7.22	7.2	6.78	7.39	7.27	7.19	9.27	7.14	9.16	10.65	8.57	7.9	9.72	6.72	9.84	8.27	8.85	9.89	8.4	10.33	10.07	9.86	8.04	8.36	9.43	9.39	8.01	8.61	9.78	7.07	9.07	9.29
MYD88	7.88	8.08	7.16	7.82	6.94	7.93	7.98	7.64	7.3	8.06	7.39	8.13	7.83	7.74	7.74	6.73	7.17	7.91	8.22	7.84	7.59	7.54	7.51	7.11	7.4	7.44	7.72	6.96	7.23	7.24	6.84	7.04	7.33	7.56	7.81	7.87	7.55	7.57	7.9	7.52	8.17	7.44	7.59	7.11	7.68	7.71	7.69	7.96	7.54
NBN	6.75	7.2	6.92	7.28	6.36	6.91	6.7	6.79	7.24	6.95	6.77	6.74	6.74	7.13	7.32	6.26	6.99	6.81	6.94	6.58	7.16	7.15	7.15	7.15	6.76	7.39	7.91	7.06	6.51	8.03	7.33	7.54	6.88	7.25	8.01	6.65	7.96	6.89	7.85	6.98	7.53	7.66	7.52	7.08	7.66	6.99	7.46	7.12	7.88
NCOR1	8.5	8.5	8.75	8.31	8.12	9.02	9.04	8.72	8.83	8.67	7.61	8.63	7.94	8.98	8.73	7.76	7.54	8.81	8.36	9.03	8.26	7.86	8.81	8.41	8.66	8.06	7.96	7.7	8.2	8.6	8.02	7.33	5.99	8.18	7.84	8.14	8.17	8.04	7.39	7.26	8.38	7.83	8.7	8.03	8.63	7.67	7.82	8.22	8.48
NF1	6.24	7.39	7.39	6.95	6.08	7.45	6.92	7.35	6.8	7.11	7.09	7.2	6.78	7.02	7.58	7.13	6.25	7.13	6.74	7.34	7.08	6.49	7.01	7.45	7.09	6.86	7.28	6.99	7.42	7.43	7.27	7.6	7.76	7.89	7.36	7.43	7.61	7.96	7.07	7.45	7.48	6.99	7.77	7.75	7.19	7.81	7.07	7.48	7.54
NFKB1	5.69	5.56	5.01	4.63	5.56	5.3	5.93	4.87	5.41	5.11	5.18	4.99	5.63	5.34	5.03	5.26	4.08	6.03	5.89	4.84	5.05	6.01	6	5.67	5.4	5.12	4.89	5.43	4.29	4.83	5.44	5.68	5.97	5.74	5.33	5.57	5.11	5.38	4.62	5.33	5.74	6.19	5.75	5.27	6.01	5.43	5.19	5.29	5.53
NFKBIA	8.69	9.67	8.71	7.6	8.05	9.08	8.67	8.83	8.34	8.73	10.86	8.57	9.11	8.64	8.85	8.58	8.17	8.35	7.92	8.46	8.6	7.33	8.28	9.14	7.96	9.3	9.2	7.85	7.61	8.82	9.38	8.47	9.31	9.42	8.44	8.34	7.95	8.11	8.19	8.45	9.32	8.21	8.32	8.8	8.54	8.59	8.31	8.29	8.89
NFKBIZ	6.95	7.72	7.82	7.47	7.24	7.38	7.7	7.87	7.62	7.43	9.77	7.13	7.04	7.34	7.61	7.51	7.33	7.87	7.54	8.39	6.84	6.49	8.06	9.08	7.04	7.66	8.09	6.22	7.71	7.25	8.09	7.16	8.35	7.65	6.36	7.08	6.27	7.03	6.99	6.08	7.1	6.87	7.36	7.59	7.37	7.05	7.25	5.67	7.75
NGFR	5.58	5.91	5.38	5.28	5.12	5.77	5.54	4.43	6.26	6.28	8.35	4.72	7.21	5.6	4.95	7.41	7.08	4.81	5.31	4.18	5.38	6.01	4.17	6.95	5.4	7.49	4.46	1.18	3.52	5.63	5.23	6.92	3.92	3.95	5.16	4.55	3.49	3.95	5.65	5.56	6.78	5.58	2.8	3.68	3.1	3.73	4.93	3.43	3.86
NKD1	5.58	4.48	4.42	4.82	4.36	3.71	4.61	4.64	4.37	4.7	5.18	4.17	5.78	5.2	5.34	7.41	7.33	4.54	6.38	4.58	6.01	7.15	5.46	4.45	5.93	5.34	5.39	6.31	6.99	7.68	6.29	6.12	7.29	6.48	6.86	4.67	7.96	7.88	7.33	5.81	6.7	7.62	5.68	5.07	4.1	9.82	5.61	4.95	8.77
NOS3	3.99	5.48	4.42	5.63	5.05	3.45	4.61	4.11	4.52	4.53	5.18	4.17	4.92	4.54	4.41	5.67	6.4	4.81	5.57	4.32	5.22	6.49	3.31	6.25	4.56	5.99	4.53	5.88	4.96	4.48	4.23	3.46	4.35	4.37	3.01	4.59	4.03	4.02	5.05	4.36	5.38	4.41	4.1	5.17	3.49	4.79	5.41	4.5	4.48
NOTCH1	7.32	7	7.2	7.35	6.63	6.8	6.83	7.51	7.59	7.17	6.99	6.62	6.63	6.97	7.21	6.67	6.78	7.03	6.45	6.87	7.08	6.59	7.08	7.72	6.69	7.39	7.52	6.67	6.5	7.32	6.57	6.78	6.85	7.49	7.27	7.64	7.82	7.52	7.37	7.66	7.41	7.76	7.33	6.74	7.6	7.4	7.69	7.33	7.63
NOTCH2	6.75	7.94	7.54	7.03	6.68	7.52	7.45	7.57	7.85	7.59	8.29	6.85	7.61	7.25	7.92	7.26	6.4	7.64	6.94	6.89	7.03	7.39	7.36	8.25	7.4	7.62	7.62	6.91	7.75	7.85	8.77	7.98	7.81	8.68	7.7	7.59	7.38	7.49	7.51	7.55	8.17	7.79	7.25	7.15	7.84	7.26	7.96	7.72	7.38
NOTCH3	6.8	7.53	8.08	7.41	5.36	6.08	6.75	6	7.23	7.14	8.7	6.49	7.89	7.12	7.25	8.24	7.4	7.62	7.27	5.6	6.89	7.44	6.26	8.22	6.76	8.06	8.15	7.43	8.46	8.77	7.19	9.33	7.84	8.91	6.92	8	8.31	8.25	8.72	8.23	9.16	8.32	7.77	7.61	7.68	7.9	9.05	8.64	8.29
NPM1	5.8	4.48	4.16	5.99	5.46	3.13	3.87	3.11	1.78	5.11	5.88	4.64	5.63	5.12	3.95	6.33	7.17	3.45	6.51	4.52	5.96	7.49	3.43	5.86	4.23	3.53	4.05	4.18	2.93	3.59	4.03	5.57	3.47	3.48	3.54	3.51	3.88	3.92	3.73	3.74	4.57	3.92	4.2	4	2.98	2.73	5.19	3.63	4.01
NR4A1	9.24	8.4	7.61	5.28	6.27	5.77	6.35	8.43	7.55	7.59	10.64	6.64	7.01	6.31	7.73	9.7	9.01	7.22	6.51	5.93	7.59	7.33	5.27	9.4	6.69	8.76	8.34	6.27	6.03	6.5	8.89	8.1	6.63	8.12	8.14	6.64	7.05	7.48	7.51	5.74	7.88	8.44	7.4	9.34	7.28	7.22	5.93	7.1	8.46
NR4A3	5.45	5.85	4.42	4.41	4.98	2.71	2.87	4.51	3.78	4.99	8.49	3.93	5.27	4.27	5.59	7.7	6.08	4.1	3.57	4.25	5.45	6.15	1.43	6.95	3.82	6.44	5.69	3.18	3.21	3.52	5.31	6.63	4.4	4.95	4.69	2.88	3.93	3.77	4.09	2.98	3.9	6.17	3.87	7.4	4.31	3.47	2.61	4.19	4.89
NRAS	6.24	6.03	5.95	5.91	5.7	6.52	6.33	5.79	5.52	6.61	5.77	5.68	5.16	5.86	6.19	5.55	5.4	5.92	6.51	6.02	5.96	5.27	6.2	6.18	6.14	5.99	6.21	5.7	5.48	5.96	5.03	4.87	5.58	6.32	6.36	5.7	6.09	6.45	6.09	5.98	5.48	6.24	6.16	6.14	6.14	6.01	5.93	6.51	6.46
NSD1	5.9	6.22	6.08	6.28	6.51	6.55	6.2	6	6.13	6.11	6.43	6.56	6.67	6.18	6.3	6.17	5.66	6.37	6.31	5.49	6.34	5.86	6.35	6.67	6.48	5.34	6.09	6.82	5.74	5.61	6.42	6.19	6.4	6.07	6.59	5.94	5.98	6.68	5.95	6.89	6.93	6.8	6.25	6.02	6.21	6.13	6.85	6.32	5.85
NTHL1	5.16	5.43	5.92	6.28	4.98	5.71	5.54	5.64	6.05	5.77	5.99	5.9	5.63	5.88	5.59	5.67	6.08	5.28	6.74	5.95	6.41	6.15	5.43	6.56	6.4	6.53	7.26	7.04	6.32	5.93	5.36	5.33	6.29	6.12	6.26	6.93	5.79	6.25	6.32	6.08	6.1	7.49	7.06	5.83	6.21	5.64	5.93	6.58	7.78
NTRK2	5.45	4.2	6.36	5.99	3.66	5.65	4.54	5.51	4.52	5.77	7.39	4.47	5.78	5.68	5.12	5.41	6.08	6.31	5.8	3.84	5.86	6.15	3.43	6.32	5.04	4.12	2.46	2.77	2.45	3.66	4.4	6.63	6.78	5.31	6.85	6.81	3.03	2.73	3.38	6.16	5.66	3.63	4.73	1.68	0.98	1.15	4.93	1.69	3.3
NUMBL	5.99	5.85	6.06	5.41	5.46	5.22	5.33	5.51	5.78	6.17	6.43	5.06	6.37	5.51	6.37	6.41	7.33	6	6.31	5.52	6.05	7.49	5.17	6.25	5.4	5.99	5.23	5.35	5.86	6.19	6.64	6.04	5.7	6.53	5.19	5.86	5.52	5.56	5.88	5.79	6.03	5.69	6.11	6.62	6.01	5.36	7	5.78	5.4
NUPR1	6.58	5.48	7.61	6.47	4.56	6.3	6.87	6.83	6.22	5.99	7.09	6.38	6.41	6.55	6.5	5.89	6.4	6.66	6.38	6.41	6.64	5.69	6.22	6.61	5.23	5.7	5.95	4.18	5.17	6.4	7.41	5.87	6.61	7.41	6.52	5.72	5.82	4.9	6.17	5.85	6.22	5.71	5.15	4.64	6.06	4.73	6.31	5.62	6.07
PBRM1	6.69	7.1	6.74	6.21	6.63	7.39	7.02	6.68	6.44	6.99	7.39	6.79	6.98	6.76	6.73	6.55	6.99	6.98	6.31	6.2	6.73	6.49	6.82	5.86	6.99	6.7	6.75	5.43	6.65	6.75	6.83	6.4	7.02	6.82	7.37	7.34	6.51	6.65	7.13	6.55	7.6	6.67	7.03	6.48	5.82	7.02	6.78	6.97	7.47
PBX1	7.16	6.75	7.55	6.73	3.66	7.3	7.56	7.26	7.89	6.81	7.57	6.85	7.73	7.52	7.78	7.97	6.78	7.32	7.16	6.8	7.22	7.54	7.01	7.69	6.69	7.49	6.46	5.18	7.67	7.12	8.69	6.19	7.11	6.4	6.31	6.78	6.44	6.15	6.43	6.12	7.03	7.34	6.94	5.83	5.84	7.03	7.46	6.94	6.69
PBX3	5.58	5.14	5.89	5.28	5.7	5.71	6.04	5.6	6.39	5.99	6.57	5.52	7.32	6.2	6.27	7.13	7.4	5.85	6.24	5.84	6.73	7.27	5.75	6.32	5.93	6.44	5.43	5.64	5.23	6.08	8.39	6.33	4.85	6.23	5.64	5.76	4.88	5.43	5.99	6.18	6.62	7.05	5.72	5.61	5.33	5.36	7.07	5.89	5.64
PCK1	7.83	3.71	7.77	7.28	2.24	7.67	7.83	8.7	7.64	6.81	4.77	6.95	6.04	7.84	6.95	2.09	4.08	6.96	6.51	6.93	6.22	5.69	7.22	7.93	4.23	5.99	4.14	3.77	1.45	5.13	4.31	1.87	1.89	4.37	3.54	5.28	2.61	5.11	4.01	3.66	5.57	1.41	5.94	2	5.76	1.15	4.19	4.7	6.55
PCNA	6.58	5.14	5.57	5.52	5.61	5.59	6.44	5.47	5.48	5.43	5.77	5.72	4.92	5.57	5.53	5.89	5.08	5.45	5.69	5.55	6.01	5.27	6.52	5.77	6.14	5.86	7.25	7.48	5.69	6.33	5.4	4.19	6.7	5.21	5.54	7.32	6.41	6.13	5.78	6.64	6.33	7.02	6.53	5.75	6.38	7.78	5.93	7.17	4.99
PDGFA	5.45	6.22	5.3	6.82	5.12	5.45	6.02	5.79	5.52	5.85	6.57	6.68	6.32	6.2	5.95	6.17	5.89	6.5	6.63	6.49	6.01	6.59	5.63	4.86	5.23	5.86	6	4.99	5.62	4.94	5.55	6.52	4.56	4.43	4.64	6.12	4.73	5.38	5.62	5.18	6.03	6.62	6.76	6.55	4.89	6.13	6.07	5.58	5.14
PDGFC	3.99	5.43	5.71	4.63	4.83	5.03	5.2	5.28	6.55	6.38	6.43	5.99	6.5	6.1	5.99	6.73	6.99	6.37	6.45	5.58	6.26	6.86	5.49	6.9	6.32	6.34	5.66	5.57	6.25	6.79	7.51	5.68	5.48	8.34	5.74	6.31	5.97	5.97	6.28	6.21	6.28	6.17	6.42	5.59	6.18	4.24	7.13	6.16	6.22
PDGFD	5.69	6.9	6.25	4.82	5.36	6.41	6.04	5.97	5.9	6.7	7.77	6.54	5.55	5.73	5.9	5.79	5.89	5.89	6.24	5.02	6.18	6.15	5.24	6.18	5.69	6.34	3.72	3.99	5.45	5.91	7.35	5.19	3.77	6.88	4.23	4.17	3.78	3.47	2.92	4.66	3.9	3.92	4.77	4.33	3.86	3.96	6.19	4.79	5.77
PDGFRA	6.52	7.56	7.77	6.58	4.46	7.26	7.42	7.1	7.44	7.65	7.57	6.98	8.12	7.18	7.14	7.26	7.08	7.59	6.89	6.04	7.08	6.77	6.43	7.69	6.88	8.09	7.03	5.57	5.77	6.9	8.84	5.68	5.64	7.58	5.84	6.06	5.86	6.07	6.01	6.53	7.72	6.04	7.42	6.62	6.46	6.52	6.78	5.75	6.31
PDGFRB	5.9	6.8	7.77	5.91	5.36	5.77	6.35	5.89	5.92	6.57	8.56	5.93	7.39	6.14	6.99	7.22	6.54	7.68	5.45	4.79	6.45	5.69	5.6	7.9	5.93	7.74	7.58	6.09	7.56	8.3	8.29	8.25	7.34	8.58	6.52	7.8	7.36	7.6	7.61	7.4	8.2	7.32	7.55	7.12	7.68	6.17	8.58	8.02	7.9
PHF6	4.32	5.39	5.68	5.28	5.94	5.59	5.42	5.92	5.59	5.53	5.35	5.28	5.71	5.86	5.12	5.55	5.4	5.34	5.16	5.71	6.05	6.01	5.75	6.25	5.56	5.12	6.09	6.79	5.65	5.99	5.13	5.78	6.36	6.12	5.45	5.72	6.75	5.92	5.71	5.92	5.03	5.61	6.35	6.3	5.82	6.88	4.93	6.44	6.22
PIK3CD	5.8	5.09	5.71	4.63	8.04	4.71	4.1	5.28	5.84	5.53	6.7	4.99	6.32	5.34	5.59	6.67	6.54	4.64	6.16	4.93	5.58	5.49	4.02	6.67	6.48	5.53	5.23	5.5	4.37	4.7	4.98	5.46	4.09	4.99	5.16	4.74	3.78	3.88	5.38	5.81	5.48	5	4.55	5.07	5.26	3.61	4.93	3.39	4.38
PIK3CG	3.99	5.25	5.16	4.82	6.27	6.13	5.2	5.2	5.1	5.53	6.5	5.06	5.71	4.81	5.12	5.67	4.08	5.5	5.45	4.89	5.51	5.49	5.02	5.32	5.04	5.99	5	4.35	2.29	5.03	4.62	4.68	4.18	4.59	4.59	3.94	3.42	3.14	4.45	5.15	5.66	4.35	4.47	3	4.86	3.85	5.41	3.27	3.45
PIK3R1	6.52	7	7.55	7.28	7.1	7.47	7.28	7.35	7.72	7.83	7.67	7.25	8.49	7.58	6.92	8.32	7.94	7.11	7.03	6.93	7.43	6.86	6.92	7.64	6.56	7.74	6.43	6.57	6.77	6.79	8.8	6.73	7.77	7.81	7.37	7.3	7.73	6.93	7.48	7.58	7.68	7.02	6.96	6.42	6.82	8.44	6.85	6.82	7.07
PIK3R2	6.64	6.69	7.06	7.21	5.94	6.93	7.04	6.88	7.13	6.43	6.57	6.25	6.32	6.99	6.9	6.61	6.66	6.83	7.41	6.9	6.64	6.77	6.67	6.77	7.23	5.86	7.08	7.06	5.92	6.77	7.11	7.08	6.06	7	6.62	7.41	7.23	7	7.76	6.88	7.16	6.63	6.87	6.95	7.4	7.63	6.19	6.96	6.92
PIK3R3	4.99	6.32	5.54	5.82	4.24	6.08	5.1	5.47	5.1	5.43	6.64	5.33	5.85	5.54	5.27	6.17	7.89	5.68	6.69	5.71	7.05	7.15	4.7	5.77	4.56	6.78	4.6	4.5	4.9	5.03	5.55	5.46	5.89	4.78	4.64	4.51	5.37	4.86	5.01	5.41	5.9	5.25	5.43	4.97	4.92	4.24	5.61	4.9	4.91
PIK3R5	5.8	6.03	4.89	5.73	5.9	6.08	3.99	5.43	5.15	5.11	6.09	5.23	5.85	5.62	4.27	6.55	7.66	4.81	6.51	5.49	6.67	7.39	4.55	5.95	4.56	6.53	4.39	4.64	3.77	5.18	5.93	5.87	4.75	5.89	5.19	4.12	3.93	3.65	5.13	5.66	5.82	4.69	5.39	4.44	5.04	3.61	5.78	4.27	4.96
PIM1	7.69	8.2	6.5	5.28	7.41	6.38	6.87	7.49	7.02	7.75	9.56	6.83	7.5	7.22	7.66	8.37	6.99	7.22	7.24	7.18	7.36	7.01	6.26	7.84	7.04	8.12	8.26	6.22	7.69	7.35	7.39	7.98	6.44	8.13	7.77	6.99	6.92	7.16	7.58	7.25	8.23	7.87	6.8	7.7	7.48	7.38	7.74	7.49	7.59
PKMYT1	4.99	3.56	3.42	3.82	2.66	3.71	4.38	3.11	3.37	3.53	2.18	3.64	4.78	5	4.65	3.09	6.25	2.22	5.8	4.46	5.81	6.01	4.17	5.03	4.23	4.86	6.46	6.18	3.03	3.97	2.55	5.33	5.12	4.74	5.59	5.89	5.37	5.35	5.25	5.46	5.16	4.83	5.82	5.07	5.44	5.76	4.61	4.9	5.17
PLA1A	1.99	3.97	3.95	5.52	4.9	2.71	2.61	3.28	2.2	1.53	4.99	2.79	3.46	2.54	3.53	4.67	5.4	3.45	3.99	3.39	4.86	5.27	3.31	5.03	2.23	4.12	3.46	2.77	3.71	4.23	3.4	6.26	4.81	4.83	4.74	4.46	3.27	2.73	4.25	4.05	5.38	4.53	3.99	1.27	4.68	4.4	5.93	3.5	3.52
PLA2G10	7.35	6.9	8.15	8.18	2.66	8.08	7.65	7.7	6.9	7.11	6.09	8.43	6.5	8.03	8.02	4.09	3.08	7.73	7.92	8.59	7.14	5.49	7.78	6.03	7.32	6.44	6.05	5.99	3.52	4.4	0.23	4.87	4.15	2.37	3.54	6.13	2.49	3.08	3.73	5.01	4.57	4.47	5.88	5.44	5.13	4.32	5.93	4.48	5.94
PLA2G2A	10.35	10.39	11.9	9.62	4.98	8.68	9.82	9	8.96	9.02	9.93	11.64	10.28	10.84	10.66	7.33	8.78	10.38	10.65	11.61	9.62	7.39	10.32	8.52	5.04	10.44	8.51	7.95	3.88	6.18	7.3	6.04	5.5	4.64	5.97	7.13	7.62	7.07	5.62	7.88	11.36	6.02	4.7	6.93	6.57	2.47	4.93	3.78	2.52
PLA2G4F	4.32	4.71	5.2	7.07	3.98	5.13	5.29	4.76	4.78	4.53	4.18	5.28	5.46	5.65	5.03	6.26	6.08	4.45	6.74	6.27	6.1	6.93	5.06	5.18	5.93	5.99	2.72	5.88	2.82	3.66	4.03	4.68	3.47	4.03	2.42	4.33	4.64	2.37	3.38	4.18	4.9	3.63	4.73	5	2.72	5.05	4.19	3.53	4.76
PLAT	9.19	10.33	9.02	8.14	5.51	8.89	8.64	9.1	9.29	9.38	8.59	8.99	9.14	8.98	9.17	8.24	8.54	9.31	8.45	7.85	8.27	8.33	8.03	9.16	8.04	9.75	9.23	7.29	8.22	8.63	8.81	8.12	7.85	8.99	7.9	8.77	8.45	7.82	8.6	8.7	9.16	8.93	8.79	8.6	8.22	7.98	9.07	8.3	8.42
PLAU	6.69	7.67	6.34	4.63	5.7	4.83	5.33	6.11	5.81	5.61	7.27	5.72	6.16	5.54	6.44	6.94	7.08	6.25	6.24	5.84	6.18	6.77	5.7	7.29	5.93	6.23	8.92	7.13	7.19	7.44	6.84	7.04	8.17	9.01	7.26	7.69	7.98	7.08	7.47	6.67	8.13	6.94	7.95	8.59	7.74	7.44	8.13	7.42	7.84
PLCB1	5.69	5.48	5.3	5.91	5.18	4.13	4.61	5.28	5.9	5.23	6.5	4.99	6.04	6.02	5.95	7.22	6.89	4.89	5.57	4.1	5.58	6.01	4.43	5.56	4.82	6.23	5.72	4.35	6.57	6.71	7.7	5.57	5.02	4.78	4.23	4.59	5.94	4.47	4.88	5.59	5.82	7.3	4.93	4.89	4.1	4.32	6.07	4.7	5.67
PLCB4	6.95	6.87	8.18	6.63	5.7	7.92	6.97	6.85	7.51	6.65	5.64	7.77	6.89	7.2	7.03	6.48	6.78	8.3	7.92	7.77	7.22	7.49	7.73	7.61	7.23	7.58	8.43	7.01	5.85	7.7	5.36	7	9.05	7.24	5.97	9.33	9.08	6.34	7.76	8.15	6.48	7.91	9.37	6.65	5.87	7.53	7.56	9.85	8.74
PLCE1	7.32	7.12	7.64	7.58	4.66	7.87	7.9	7.8	7.96	7.75	5.64	7.49	6.27	8.07	7.56	5.79	6.08	7.43	7.87	7.66	7.39	7.01	7.38	7.03	7.48	7.06	5.87	5.09	4.29	6.14	4.31	5.78	5.07	4.64	4.64	5.67	5.31	5.25	4.78	6.15	4.16	5.08	6.11	5.46	6.48	5.01	6.31	5.48	4.61
PLCG2	4.99	6	5.84	5.14	8.03	5.77	4.93	5.81	5.69	6.28	5.64	5.17	6.16	5.93	5.27	5.55	3.08	6.06	3.99	5.82	5.3	5.01	5.46	5.45	6.04	4.86	4.72	3.5	2.93	4.79	4.87	5.19	4.21	3.87	4.36	3.74	3.27	3.14	4.09	5.79	6.1	3.73	4.25	3.85	4.26	4.67	4.93	3.31	3.96
PLD1	5.32	5.88	6.11	6.68	4.46	6.65	6.59	6.16	6.03	6.33	5.88	6.54	4.92	6.38	6.59	5.41	5.66	6.13	6.08	6.8	6.48	7.27	6.52	5.67	6.23	5.53	5.18	5.88	6.24	5.15	5.81	6.04	5.45	5.71	5.05	5.42	4.81	6.23	5.92	5.79	5.38	6.13	5.93	5.95	5.67	5.15	4.19	5.86	5.32
PML	7.42	7.82	7.66	7.78	7.21	7.47	7.38	7.37	7.96	7.48	8.37	7.2	8.04	7.61	7.62	8.28	7.4	7.59	7.27	7.38	6.73	7.97	7.16	8.59	7.48	8.06	7.98	8.51	7.16	7.68	8.48	8.04	7.49	8.65	7.17	7.68	7.9	7.24	9.01	8.07	8.53	7.98	7.73	8.05	7.93	8.94	7.93	7.68	7.38
POLB	4.8	4.64	5.06	4.63	5.56	4.93	4.68	4.43	4.72	4.11	5.18	4.72	4.63	4.76	5.19	3.67	5.4	4.45	4.8	4.1	5.3	4.27	4.8	5.18	4.23	4.53	5.31	4.99	5.39	5.73	4.69	5.57	4.4	4.78	5.64	5.25	5.97	5.31	5.01	5.18	3.9	4.63	5.15	4.49	5.84	4.67	5.41	5.48	5.73
POLD4	8.45	8.29	7.88	8.78	7.21	8.42	8.74	8.14	7.54	8.17	7.57	8.61	7.82	8.19	8.61	7.09	6.89	8.1	8.33	8.64	8.44	7.54	8.09	8.09	8.64	7.49	7.47	8.16	7.09	7.65	7.16	7.68	7.21	7.98	6.94	7.43	6.68	7.17	7.92	7.6	7.78	7.39	6.97	7.38	7.29	7.24	7.13	7.75	7.79
POLR2H	7.42	6.76	7.03	7.41	5.74	6.93	7.45	7.18	6.83	7.36	6.18	7.03	6.59	7.26	7.08	6.33	6.54	7.06	6.89	7.28	6.91	6.86	6.89	7.29	6.99	6.53	7.09	6.88	6.78	7.05	5.98	6.78	7.05	7.19	7	7.27	6.88	7.16	6.84	7.04	6.03	7.12	6.8	7.26	7.34	7.01	6.61	7.5	7.09
PPARG	6.52	6.58	6.34	6.78	5.36	7.36	7.28	6.97	6.81	7.05	6.57	6.99	6.67	7.03	6.47	5.79	6.25	7	6.8	6.93	7.2	6.69	6.98	7.18	7.32	6.62	5	5.35	6.08	6.76	3.93	5.68	5.51	6.51	6.21	7.48	6.59	7.02	5.81	6.33	5.57	5.5	6.63	6.53	6.07	5.19	5.78	7.78	7.83
PPARGC1A	6.45	5.34	7.11	6.14	2.98	7.17	7.47	7.2	7.16	6.85	5.77	7.06	5.16	7.07	7.14	5.89	6.78	7.34	6.89	7.21	6.67	7.01	6.57	6.5	5.82	5.7	2.72	5.93	5.25	2.59	5.23	6.19	5.19	5.76	3.84	5.86	3.78	4.77	4.01	6.07	5.38	5.22	5.93	4.44	5.76	6.76	2.61	4.23	5.58
PPP2CB	7.95	8.7	7.75	8.3	7.13	8.46	8.59	7.9	7.59	8.31	7.54	8.27	8.2	7.81	8.51	7.89	7.89	8.33	7.66	8.06	7.96	7.82	8.41	7.72	8.07	7.44	7.31	7.78	7.99	7.74	8.37	7.3	7.22	8.29	7.62	7.75	6.89	6.93	6.89	7.93	8.13	7.87	7.26	7.74	8.01	7.81	8.03	8.23	7.56
PPP3CA	5.99	6.2	6.32	6.82	6.15	6.62	6.48	6.09	5.9	5.77	6.77	6.62	6.04	6.48	6.53	6.41	5.4	6.66	6.85	5.79	5.81	6.01	6.11	5.86	6.14	6.7	6.23	5.77	6.15	6.18	6.55	5.57	5.91	6.59	5.88	6.19	5.92	6.31	5.71	5.96	6.22	6.34	6.12	6.45	6.01	5.9	5.61	5.82	6.3
PPP3CB	6.24	6.06	6.46	5.73	5.98	5.45	6.02	6.4	6.5	6.65	6.83	6.42	6.46	6.71	6.23	6.79	6.54	6.06	6.38	6.22	6.14	5.69	5.7	6.81	5.23	6.44	6.41	5.27	5.05	6.07	6.96	6.12	6	5.97	5.36	6.75	5.44	5.14	6.23	6.12	6.38	6.27	5.3	5.68	5.35	5.79	6.69	5.85	5.45
PPP3CC	4.8	4.64	5.11	4.82	6.51	5.03	4.81	5.54	4.72	5.7	5.64	5.06	5.63	4.95	5.41	5.26	6.4	4.22	6.08	4.93	5.86	7.21	4.37	6.38	5.23	5.86	4.95	5.35	4.85	4.97	5.4	4.87	4.18	4.95	4.08	4.94	4.11	4.08	5.05	4.83	5.48	4.53	4.55	3.68	4.4	4.73	6.31	4.67	4.58
PRDM1	6.24	7.44	6.06	5.99	5.24	7.77	6.5	6.49	5.81	6.33	6.35	5.79	6.41	6.58	5.53	5.89	6.66	6.13	6.08	6.25	6.58	6.15	6.67	6.45	6.4	6.34	6.95	5.18	5.66	5.9	6.25	5.87	6.58	6.88	5.51	6.24	5.9	5.84	6.07	5.88	6.38	4.47	7.05	5.79	5.92	5.36	5.61	5.56	6
PRKAA2	5.32	4.09	5.2	5.52	3.24	3.71	5.24	4.57	5.33	5.33	4.18	4.72	4.92	5.2	4.95	5.67	6.89	4.73	5.89	4.84	5.58	6.01	4.65	4.45	4.82	4.12	4.23	3.77	3.03	2.08	5.78	6.63	2.73	4.03	4.08	3.12	3.03	6.08	3.62	2.98	3.16	7.08	3.04	1.27	2.4	4.85	4.19	3.01	3.58
PRKACB	6.8	6.17	7.35	6.35	4.24	7.3	7.25	7.4	7.21	7.33	6.18	7.48	6.78	7.01	7.14	5.55	6.25	7.59	6.45	6.78	6.64	5.27	7.57	5.67	6.4	6.44	4.53	5.5	5.66	6.07	6.36	6.52	5.07	5.83	5.3	6.61	4.49	6.62	4.88	5.87	5.97	5.29	4.9	4.89	4.89	2.96	6.19	6.18	5.99
PRKAR1B	4.58	5.09	3.84	4.99	4.12	5.45	4.2	4.43	4.84	5.53	4.18	3.64	4.63	5.2	4.95	4.09	6.54	4.96	5.69	4.52	5.45	6.59	4.02	4.45	4.23	4.86	5.05	6.7	5.15	4.86	4.4	6.87	3.56	4.95	5.42	5.7	5.38	4.65	4.57	4.24	4.74	6.53	5.39	5.44	5.04	5.82	4.19	5.76	5.34
PRKAR2A	7.55	7.75	7.96	8.11	6.49	8.12	8.02	8.12	7.77	7.99	7.23	7.54	7.37	7.67	7.9	7.09	7.33	7.67	7.66	7.79	7.71	7.54	7.87	7.72	7.48	7.96	7.73	6.96	6.66	7.81	7.2	7.75	7.7	7.88	8.22	8.29	7.62	7.48	8.2	7.2	7.1	6.86	8.02	6.88	7.42	7.8	7.07	8.72	8.33
PRKAR2B	6.39	6.88	6.68	5.28	4.66	6.62	6.02	6.2	6.77	6.85	6.99	5.47	7.1	6.29	6.73	6.09	6.54	6	5.99	5.25	6.18	5.49	6.24	7.11	5.69	7.06	5.39	3.99	2.93	5.08	5.4	3.87	3.92	3.78	4.3	4.42	4.27	4.6	4.62	4.74	6.22	4.96	5.59	3.85	4.79	3.32	5.93	4.04	4.41
PRKCA	6.69	6.34	6.18	6.78	5.18	6.59	6.73	6.32	6.74	6.38	6.09	5.9	6.95	6.79	6.85	6.17	6.78	6.57	6.85	5.91	6.45	6.59	6.62	5.77	6.63	6.34	5.5	6.22	6.41	5.68	6.81	6.12	6.11	6.11	5.19	5.23	5.5	5.77	6.45	5.92	5.66	5.89	5.9	5.66	4.95	6.47	6.31	5.67	5.45
PRKCB	2.99	5.43	5.06	4.41	8.66	5.13	4.38	5.51	6.3	4.99	5.99	5.38	6.78	6.02	5.41	5.55	6.54	5.5	5.31	4.69	5.58	6.15	4.43	5.56	6.14	5.12	3.95	2.77	2.82	4.97	5.51	4.46	3.99	4.31	5.54	3.67	3.03	3.08	5.25	5.92	6.1	4.69	4.47	3.38	4.76	2.96	5.41	3.78	4.19
PRKDC	7.97	7.95	8	7.03	7.3	7.47	7.68	7.91	8.09	7.72	8.16	7.1	8.15	7.67	7.79	8.15	7.78	7.42	7.92	7.99	7.55	7.21	8	7.81	7.91	7.99	9.76	8.8	6.71	9.08	7.95	9.38	8.61	8.64	9.14	8.28	9.08	9.31	9.29	8.82	8.76	9.29	9.11	9.2	8.62	10.09	7.74	8.55	9.2
PRLR	5.16	4.2	5.34	5.14	4.36	4.83	5.5	5.16	4.72	4.85	4.99	5.23	5.27	5.41	4.41	5.26	6.08	5.28	5.57	5.84	5.38	6.27	5.63	4.86	5.56	3.53	5	4.35	3.82	2.97	3.55	5.46	5.99	4.74	5.3	5.37	4.64	3.47	5.71	4.61	3.16	4.53	6.39	3.93	5.55	4.15	4.61	4.19	5.48
PROM1	5.9	7.31	5.84	6.82	3.83	7.73	7.43	6.18	7.07	6.48	5.18	7.2	6.04	6.79	6.73	4.41	5.66	7.34	7.31	7.22	6.38	6.93	6.79	5.67	7.96	6.93	7.68	8	6.41	6.94	5.84	7.46	8.64	4.95	2.64	3.59	3.49	6.08	3.62	6.57	5.57	7.56	7.53	6.27	1.4	5.9	5.41	3.89	7.13
PTCH1	6.64	6.41	7.37	7.14	4.56	6.77	7.54	7.34	7.83	7.83	6.09	7.64	7.21	7.35	6.65	6.09	6.08	7.66	6.8	5.14	6.45	6.27	6.8	6.99	6.76	7.29	7.16	5.82	6.88	6.66	5.81	5.96	5.46	5.81	6.69	6.13	6.73	6.17	7.22	6.53	6.1	7.7	7.17	4.73	6.55	6.64	6.85	6.35	7.23
PTEN	7.55	8.42	8.44	8.07	7.48	8.46	8.57	8.07	8.51	8.28	8.72	8.12	8.62	8.31	8.26	7.48	7.78	8.67	7.48	7.68	8.38	7.01	8.62	8.07	7.59	8.49	7.92	8.22	8.33	8.21	8.83	8.21	6.82	8.63	7.59	7.37	7.92	8.03	8.7	7.44	8.64	8.23	8.21	7.74	8.42	7.7	8.1	8.25	8.45
PTTG2	6.32	5.52	5.87	5.41	6.24	5.45	6.31	6.18	5.48	5.11	5.64	5.06	6.16	5.6	5.7	5.99	5.66	4.89	5.69	6.02	6.81	6.59	6.34	5.95	6.32	5.53	7.54	7.27	4.29	6.12	5.27	6.52	7.43	6.7	5.81	6.44	6.63	6.86	6.33	6.57	6.82	6.86	6.42	7.07	6.71	6.34	5.93	6.83	6.2
RAC1	7.69	8.94	8.05	8.58	5.98	8.78	8.84	8.43	8	8.37	7.99	8.59	8.06	8.37	8.73	7.33	7.6	8.9	8.16	8.32	8.59	7.93	8.91	7.84	8.07	7.7	8.31	8.82	8.8	8.58	8.26	8.23	8.89	8.5	8.66	9.3	8.48	9.12	8.82	8.64	8.46	9.26	9.07	9.08	8.67	8.73	8.49	8.98	8.86
RAC2	6.9	6.78	6.16	6.28	8.42	5.83	5.68	6.45	6.54	6.61	7.09	6.38	7.34	6.27	5.59	6.33	6.78	7.11	6.63	5.49	5.58	6.59	6.34	6.38	7.4	6.44	6.05	6.99	4.88	5.71	6.13	6.52	5.84	6.37	6.14	6.13	5.49	4.69	5.99	6.97	6.97	5.61	5.65	5.35	6.27	6.45	6.19	4.33	4.84
RAC3	5.16	3.85	4.57	4.14	2.24	4.3	3.29	4.02	3.78	3.85	4.99	4.93	4.63	3.65	4.27	4.67	5.89	3.64	4.57	4.79	5.3	5.69	4.24	4.18	3.82	4.53	4.66	4.77	3.77	4.83	4.98	4.19	4.18	5.07	4.3	4.63	4.78	4.54	2.73	5.54	4.9	3.29	4.04	4.77	3.86	4.67	5.41	4.06	3.3
RAD21	7.99	8.45	8.46	8.14	7.98	8.45	8.82	8.49	8.2	8.2	7.7	8.11	8.43	8.21	8.58	7.79	8.17	8.58	8.08	7.95	8.25	7.97	8.86	8.45	7.99	8.18	9.37	8.47	9.04	9.42	8.33	9.12	8.63	8.71	9.23	8.65	9.1	8.9	8.88	8.42	8.64	9.74	9.05	8.45	8.7	8.93	8.16	8.67	9.59
RAD50	6.39	5.91	6.16	6.07	5.61	6.08	6.29	5.84	6	6.17	6.09	5.72	6.46	6.1	6.44	6.41	6.89	6.19	6.74	5.29	5.91	6.39	6.2	5.32	6.4	6.44	6.05	6.22	5.84	5.54	6.36	6.4	6.01	5.21	6.39	6.2	5.52	6.46	6.26	6.01	5.57	6.53	6.65	5.64	6.29	6.15	6.41	6.59	6.09
RAD52	6.32	4.71	5.87	6.68	6.08	5.59	5.9	5.57	5.72	5.43	4.99	5.83	5.04	5.76	5.75	6.09	5.4	5.64	5.57	6.44	5.3	5.27	5.85	5.32	5.93	5.53	5.5	5.7	6.03	5.63	5.9	5.57	5.45	5.71	4.84	5.23	4.83	5.07	5.25	5.54	5.16	5.58	6.26	5.75	5.53	6.19	4.61	5.43	5.53
RASA4	7.49	6.6	6.44	6.14	7.88	6.26	6.46	6.07	7.07	7.2	7.7	7.07	7.87	6.88	6.59	7.99	7.17	6.77	7.08	6.79	6.64	6.39	5.78	7.35	6.76	6.7	6	5.82	6.84	6.14	6.62	7.36	5.01	5.83	5.08	5.96	5.96	5.65	7.38	6.9	6.53	6.44	6.06	6.02	5.1	5.28	6.78	5.24	6.44
RASGRP2	4.32	4.56	4.77	4.41	8.17	4.59	4.75	5.16	4.9	5.53	5.88	4.47	6.1	5.16	5.12	5.55	7.08	4.73	6.31	3.93	5.58	6.49	4.09	5.77	6.63	5.7	3.14	3.77	2.58	4.08	6.11	5.68	2.47	3.48	4.36	2.88	2.83	2.95	3.83	5.44	4.74	4.87	4.3	3	3.4	3.61	4.19	3.78	2.96
RB1	6.52	6.83	6.44	6.07	6.18	6.71	6.2	6.11	5.78	5.92	6.18	6.23	6.55	5.91	5.59	6.48	7.08	6.31	6.8	6.41	6.84	6.93	6.31	7.53	6.23	6.7	6.12	6.43	8.06	6.53	6.62	6.12	7.61	7.18	6.82	7.61	7.11	6.39	6.32	6.81	6.48	7.67	7.08	6.92	6.9	7.13	6.19	7.7	7.45
RELA	6.39	7.37	6.71	7.44	6.36	6.34	6.81	6.88	6.83	6.88	7.47	6.72	6.89	6.83	6.97	7.61	6.89	6.89	6.74	6.73	6.58	6.59	6.51	6.95	6.63	7.06	7.27	6.99	6.65	7.7	6.84	7.08	6.66	7.34	6.99	6.91	6.74	7.16	7.38	7.12	7.03	7.34	6.76	7.07	7.16	7.54	6.78	7.24	6.77
RELN	4.99	4.39	4.42	4.14	3.46	4.3	4.2	3.7	4.28	4.53	4.18	3.06	5.27	3.95	3.95	3.09	5.4	3.96	4.99	3.52	5.14	5.49	3.85	4.18	2.23	4.86	2.46	1.18	1.12	3.44	3.69	1.87	0.89	2.59	3.64	3.42	1.61	0	3.09	3.9	4.57	4.87	3.34	2	2.98	0.15	2.61	2.63	2.52
RFC3	6.16	5.64	5.64	4.14	5.51	5.71	6.07	5.2	5.55	5.23	5.99	5.06	5.63	5.83	5.59	6.17	7.17	4.96	7.24	5.77	6.94	7.39	6.08	6.56	5.4	6.53	6.91	6.57	7.17	6.19	5.4	6.52	7.64	6.67	7.45	7.4	7.78	8.09	6.76	6.83	6.33	7.52	7.12	6.54	5.94	7.62	6.78	7.52	7.77
RFC4	4.8	5.03	4.57	4.41	5.18	4.3	5.24	4.92	4.84	3.85	5.5	4.72	5.16	4.12	4.75	3.67	6.25	4.89	5.99	5.25	5.58	5.86	6.02	4.86	5.56	4.86	5.97	5.57	5.31	5.61	4.87	5.57	6.36	5.89	6.52	5.59	5.35	6.71	5.45	6.31	5.74	5.63	6.25	6.16	6.41	5.76	4.93	6.19	6.29
RHOA	9.07	9.21	8.83	8.98	7.62	8.89	9.03	8.84	8.51	9.13	8.59	8.89	8.89	8.79	9.02	8.13	8.47	9.07	8.81	8.62	8.88	7.73	9.27	8.65	8.46	8.8	9.15	8.79	8.37	8.92	8.99	8.52	8.81	8.93	9.02	9.28	8.14	9.09	9.1	9	9.6	8.53	8.8	8.58	8.59	9.09	9.22	9.07	9.16
RIN1	4.58	5.82	4.77	4.99	3.24	4.93	4.1	4.7	4.72	4.85	5.88	4.64	4.27	4.76	5.27	4.89	5.89	4.64	5.31	4.93	4.75	4.69	4.75	5.32	5.56	5.12	5.72	7.11	5.43	5.25	4.75	6.4	3.85	5.71	5.36	4.94	4.16	5.39	5.92	4.56	5.57	4.63	5.45	5.95	5.67	5.79	4.19	5.62	4.89
RNF43	5.16	5.91	5.2	4.99	3.46	4.59	5.15	5.54	4.78	4.85	5.18	5.72	4.27	5.12	5.41	4.41	5.89	5.68	6.85	5.6	5.38	6.69	5.68	6.25	5.56	5.7	7.24	5.57	6.47	7.5	3.69	6.63	7.82	6.73	7.2	7.52	7.42	7.83	7.73	6.46	5.28	6.69	8.3	5.97	5.89	7.33	5.93	6.87	7.62
RPS27A	12.45	12.84	12.31	12.17	12.77	12.81	12.61	12.37	12.56	12.53	12.15	11.86	12.47	12.29	12.66	11.99	11.85	12.68	11.93	11.74	12.08	11.41	12.87	12.46	12.24	12.53	12.89	13.28	13.05	12.79	12.31	12.77	13.32	13.23	12.56	12.42	13.08	12.87	13.25	12.68	12.82	13.21	12.81	13.21	13.18	13.35	12.25	12.88	12.43
RPS6KA5	5.69	7	5.98	6.07	5.98	5.88	6.56	6.49	6.81	6.7	5.88	6.11	6.71	6.83	6.44	6.09	6.4	5.89	6.24	6.41	6.05	5.69	6	6.32	6.69	6.7	5.95	4.99	5.57	6.55	6.11	5.57	4.97	5.37	6.19	5.35	5.91	5.69	5.73	5.36	5.57	5.94	5.57	5.27	5.7	4.73	5.19	5.89	5.43
RRAS2	6.64	6.66	5.81	5.91	8.45	6.8	6.48	6.87	6.43	7.05	6.7	6.68	7.44	6.57	6.62	7.13	7.89	6.62	6.85	6.58	6.81	7.08	6.29	6.11	7.14	6.34	6.14	5.88	5.71	6.69	6.18	6.4	6.7	6.05	6.55	6.72	6.45	6.48	5.21	6	6.1	6.24	5.61	5.35	5.65	5.88	6.69	6.17	6.38
RUNX1	4.99	6.32	5.68	4.63	4.46	5.45	4.75	5.16	5.66	5.77	7.39	4.79	5.16	5.38	5.47	6.48	6.25	5.89	5.31	5.86	6.01	5.86	4.89	7.18	5.93	4.86	6.85	6.22	6.96	7.3	7.29	7.08	6.85	7.78	6.48	6.79	6.76	6.35	6.88	6.93	7.38	6.83	6.76	7.21	6.36	7.46	7.36	7.03	6.99
RUNX1T1	5.58	4.71	5.71	6.21	5.66	5.03	5.1	4.64	6.08	5.92	7.09	5.6	6.46	5.79	5.41	7.64	6.89	5.1	5.16	4.79	5.51	6.69	3.85	5.77	5.82	5.34	4.6	4.18	4.41	5.87	7.51	6.19	3.61	5.54	5.12	4.42	4.64	4.23	5.35	5.63	5.38	5.29	5.57	4.2	4.92	3.73	6.07	4.61	4.73
SETBP1	6.08	6.71	6.95	6.78	8.08	5.99	6.15	6.45	7.38	6.81	6.64	5.93	6.89	6.88	6.97	7.04	6.66	5.96	5.99	6.14	5.91	6.27	6.02	7.29	6.56	6.93	5.27	4.99	5.25	5.89	7.34	5.68	4.37	5.85	4.84	5.2	4.81	4.51	5.68	6.08	6.53	6.2	5.66	5.35	5.18	4.47	6.31	4.95	5.56
SFN	7.85	10.54	7.62	8.33	3.66	8.08	8.66	9.2	7.14	7.92	5.88	8	6.32	8.01	8.34	6.55	6.78	7.43	8.03	8.48	7.74	7.33	8.31	7.5	7.96	7.49	8.05	9.01	7.25	6.96	3.69	6.68	7.28	7.91	6.82	8.54	7.54	7.25	7.14	7.78	8.34	8.03	6.32	9.86	8.52	9.29	6.69	8.37	7.91
SFRP1	6.85	6.3	7.34	5.73	4.46	6.41	7.31	6.68	6	7.08	8.69	6.17	6.95	6.97	7.44	6.84	7.78	5.73	6.24	4.32	6.78	7.49	7.15	6.86	5.23	6.78	4.89	3.5	2.82	4.66	7.01	5.78	1.73	4.87	4.54	3.33	1.03	2.65	5.01	4.98	6.22	3.53	4.15	1.68	0.98	2.15	4.93	2.19	3.7
SFRP2	7.75	6.48	9.77	6.82	3.98	8.33	9.4	8.61	7.09	8.32	10.68	6.35	9.39	8.85	8.81	8.76	7.89	7.79	6.57	4.46	9.35	8.44	4.24	8.6	4.56	8.12	7.05	4.35	8.73	9.98	11.33	9	8.37	10.85	7.47	8.1	5.83	7.34	7.18	8.05	9.59	7.16	6.68	3.27	6.71	3.96	8.95	7.94	8.97
SFRP4	2.99	2.39	4.84	1.82	2.98	3.71	2.61	2.92	1.2	4.11	9.9	3.64	4.46	3.41	4.53	6.73	6.08	6.68	4.57	1.93	4.51	5.27	2.85	6.61	4.56	5.34	6.31	3.5	8.08	9.72	9.56	9.07	6.75	10.22	7.61	7.49	5.2	7.3	7.93	7.29	8.92	7.1	7.71	4.64	8.32	6.21	8.49	8.01	8.09
SGK2	6.8	5.34	6.01	5.99	3.98	7.32	6.81	6.54	6.05	7.17	4.99	6.6	5.71	7.09	6.44	3.67	5.66	6.39	6.99	7.01	6.86	6.01	6.19	5.95	6.56	6.34	4.66	6.22	3.45	4.52	4.23	5.33	4.99	5.91	5.05	6.49	6.05	3.92	6.21	5.74	1.57	4.58	6.73	5.07	4.89	5.88	4.61	6.24	5.5
SHC2	4.99	4.48	4.64	4.82	3.66	3.13	3.61	3.7	4.72	4.33	5.64	4.64	5.27	4.34	4.85	4.41	5.08	4.45	5.16	3.84	4.38	5.86	3.55	5.45	4.56	4.12	2.95	3.77	5.92	5.91	5.65	5.04	4.37	5.21	3.42	4.42	3.03	3.14	4.68	3.24	4.74	4.53	3.51	4.81	3.86	3.61	5.19	3.94	4.64
SIN3A	6.24	6.03	6.4	5.73	6.01	6.03	6.33	5.79	6.1	6.57	6.27	6.03	5.92	5.76	5.85	5.55	5.66	5.89	5.57	5.82	6.1	6.15	5.91	5.45	6.76	5.7	5.63	6.22	6.15	5.71	5.78	5.68	5.56	5.89	5.77	5.49	5.22	5.78	6.15	5.66	5.38	6.27	5.51	6.24	6.33	5.93	6.41	5.7	5.84
SKP1	9.33	9.75	9.65	8.84	8.82	9.84	9.82	9.7	9.55	9.6	9.21	9.57	9.64	9.68	9.9	9.47	8.66	9.7	9.13	9.43	9.47	8.77	9.73	9.49	9.34	9.44	9.66	9.87	9.67	9.86	9.92	9.87	10.15	10.07	9.9	9.74	9.44	9.81	9.85	9.75	9.98	10.26	9.9	9.67	9.73	10.28	9.67	10.53	10.17
SKP2	5.69	5.48	5.87	6.14	6.36	6.41	6.07	5.81	6.13	4.99	6.18	4.99	6.27	5.83	5.95	5.79	6.25	5.89	6.69	6.1	6.26	5.69	6.42	6.03	5.04	5.99	6.77	7.33	5.45	6.36	5.78	5.57	7.1	6.29	6.85	6.44	6.83	7.1	5.86	6.88	6.03	6.84	6.71	6.3	6.43	6.57	5.93	6.83	6.21
SMAD2	8.06	7.79	7.83	7.14	7.33	7.47	7.67	7.51	7.85	7.68	7.64	7.71	8.03	8.04	7.9	7.67	6.25	7.69	7.82	7.59	7.32	7.15	7.57	7.59	7.19	7.58	7.37	6.39	6.41	6.96	7.65	6.96	6.57	7.1	7.29	7.42	6.45	6.9	7.62	7.32	8.54	7.26	6.89	7.17	7.6	7.54	7.56	6.91	6.62
SMAD3	6.95	7.41	7.02	6.68	5.66	6.22	6.78	7.04	6.72	7.11	6.83	7.64	7.1	7.31	6.73	7.13	6.54	7.62	6.99	6.73	6.38	6.49	6.53	6.95	6.99	6.62	6.62	7.39	8.11	6.14	7.1	6.78	6.81	6.64	5.79	6.33	6.77	6.72	7.28	7.21	7.07	7.03	6.69	7.19	6.4	7.25	6.85	6.23	7.06
SMAD4	6.8	7.48	7.55	7.11	7.15	7.03	7.54	7.22	7.76	7.28	7.39	7.58	7.41	7.12	7.66	7.26	7.08	7.32	6.45	7.38	7.14	6.77	7.34	7.32	7.4	7.29	6.72	6.64	5.33	7.47	7.7	7.08	4.75	6.98	6.59	6.81	6.56	6.79	6.74	7	7.66	6.57	7.08	6.67	7.71	7.65	7.31	6.54	6.9
SMAD9	5.16	4.56	6.01	5.73	3.98	5.99	5.68	4.97	4.95	5.99	6.43	5.38	6.27	5.04	5.81	6.73	6.25	6.03	4.99	5.42	6.01	5.27	6.17	5.32	5.23	6.12	4.89	4.18	4.71	4.76	5.62	5.04	4.94	4.87	4.48	4.17	5.47	5.34	4.01	4.24	6.1	6.06	4.83	4.54	3.4	3.73	5.19	4.1	4.76
SMARCB1	7.39	7.39	7.37	6.52	8.46	7.67	7.47	7.42	7.39	7.41	7.14	7.09	7.44	7.48	7.58	7.48	6.99	6.94	7.27	7.63	6.86	7.15	7.19	7.72	7.32	7.82	7.98	7.84	6.91	7.23	7.13	7.8	6.9	7.93	6.67	7.52	7.86	7.07	7.5	7.62	7.51	7.05	7.46	7.89	7.3	7.81	7.19	7.22	7.29
SMC1A	6.32	6.5	6.52	5.14	5.94	6.41	6.65	6.95	6.94	6.77	6.35	6.4	6.78	6.72	6.62	6.61	6.89	6.54	7.16	6.67	6.51	6.49	6.55	6.18	6.4	5.86	7.67	6.79	6.15	6.71	6.62	6.46	7.74	6.4	6.72	7.51	7.57	7.19	7.6	8.17	7.41	6.99	7.58	6.84	6.84	7.93	6.85	6.77	7.12
SMO	4.8	3.71	3.25	4.99	4.12	2.71	3.75	3.43	3.78	4.11	5.18	3.93	5.46	3.76	4.27	5.41	6.4	3.22	5.57	4.02	5.38	6.77	2.85	4.18	4.23	5.12	4.46	4.5	3.03	3.97	5.03	5.46	4.9	4.95	3.54	3.81	4.81	3.51	3.73	2.66	3.16	3.63	5.01	3.49	3.92	3.61	4.19	4.23	4.01
SOCS1	4.58	5.71	4.57	4.63	5.61	5.45	4.54	3.92	3.9	4.11	6.18	4.06	5.98	4.41	4.75	4.89	5.4	3.81	4.57	4.69	5.38	3.69	4.17	4.45	5.69	4.53	6.75	4.35	3.12	4.03	5.13	2.87	5.76	4.37	4.88	3.67	4.42	3.31	3.83	4.9	5.74	4.29	4.1	4	4.21	3.73	4.19	3.78	4.14
SOCS2	6.32	5.94	6.11	6.63	5.98	6.74	7.1	5.7	5.95	6.38	7.04	6.03	6.82	6.73	7.23	6.73	7.89	6.13	7.31	6.69	7.1	7.27	6.27	6.45	5.82	6.99	5.05	5.82	4.41	5.18	6.91	5.33	5.13	5.11	6.36	5.97	5.88	6.04	5.86	6.21	6.1	5.92	5.51	5.83	6.84	5.64	5.93	4.98	4.86
SOCS3	8.39	9.11	5.87	4.82	8.23	5.45	5.38	6.09	7.26	5.33	10.85	5.64	7.34	5.65	7.56	9.31	7.89	6.62	6.31	5.63	7.8	6.39	4.02	8.95	6.76	9.21	9.28	6.27	6.22	7.12	7.8	8.19	8.74	7.96	7.6	7.25	7.18	6.95	7.18	6.45	7.98	7.62	6.76	8.23	7.89	7.18	7.36	7.5	7.35
SOS2	6.75	6.93	7.15	7.38	7.38	6.71	7.02	6.83	7.25	7.53	6.83	7.77	7.59	7.4	7.44	7.51	6.25	7.01	7.57	7.24	6.94	7.01	6.85	7.03	7.32	6.7	6.48	6.13	6.71	6.62	6.62	6.33	5.9	6.26	6.58	6.89	6.28	6.11	6.26	6.44	6.74	6.61	6.71	6.3	5.87	6.79	6.61	6.65	7.11
SOX9	7.42	7.94	7.64	7.07	3.46	7.5	7.08	7.5	7.77	7.11	6.09	7.25	6.82	7.26	7.75	6.99	6.66	7.66	7.51	7.69	6.61	7.08	7.74	7.93	7.63	7.58	8.48	8.46	9.37	8.06	5.09	8.28	9.37	7.93	9.03	8.82	8.87	9.57	8.75	8	8.72	9.07	8.9	8.69	7.94	8.93	7.25	8.36	9.5
SP1	6.95	6.8	6.79	6.73	5.56	6.62	7.03	6.43	6.85	7.08	7.43	6.91	7.04	7.09	6.56	6.55	6.78	6.98	7.31	6.25	6.51	6.49	6.97	5.67	6.63	6.44	6.96	6.47	7.23	6.71	6.62	5.78	6.33	6.71	7.05	6.57	6.6	6.89	7.12	7	7.28	6.87	7.04	5.97	6.43	6.94	7	6.55	6.48
SPP1	4.58	5.71	5.3	2.82	3.83	4.45	3.87	3.28	4.9	5.23	6.94	5.28	6.37	5.31	6.27	8.04	5.4	6.37	5.8	4.02	6.75	5.27	2.85	6.45	5.69	7.18	5.39	7.92	10.7	9.87	10.66	10.26	10.68	12.72	10.19	7.82	7.99	7.41	9.85	10.07	11.3	9.66	8.22	6.42	9.07	8.09	7.46	8.99	11.51
SPRY1	6.39	6.76	6.66	4.99	4.9	5.65	5.9	5.6	5.72	6.38	8.25	6.33	7.27	5.81	5.81	6.55	6.54	5.73	5.8	4.58	5.58	5.69	5.82	6.99	5.82	7.62	6.57	5.93	5.96	6.07	6.81	6.33	6.16	6.55	5.36	5.15	5.79	5.38	5.57	6.23	7.57	6.5	5.57	5.44	5.31	5.15	5.41	4.92	6.41
SPRY2	7.24	7.63	6.95	7.35	4.9	7.01	7.22	6.92	6.81	7.31	6.7	7.41	7.44	6.73	7.3	6.55	7.83	6.92	7.16	6.9	7.45	7.97	6.99	7.15	7.28	7.82	6.51	7.72	8.35	6.92	5.62	6.83	6.09	7.53	6.9	6.58	7.18	7.51	7.22	6.03	7	7.04	6.49	6.8	6.87	8.45	6.69	7.48	8.65
SPRY4	5.32	6.32	4.64	5.28	5.05	5.45	5.29	5.16	4.59	4.99	5.35	4.56	5.37	4.71	5.59	5.79	6.08	4.81	5.99	5.32	6.41	6.39	5.06	5.18	5.56	5.99	6.33	5.93	5.93	4.79	4.75	6.33	5.71	6.01	5.01	5.3	5.71	5.39	5.78	5.18	5.74	5.58	5.36	6.02	5.42	6.26	5.78	5.33	6.45
SRSF2	8.16	8.28	8.4	8.01	7.38	7.99	8.35	8.34	8.25	8.06	7.39	7.35	7.27	8.31	8.55	7.48	8.17	7.79	7.99	8.35	7.71	7.69	8.1	9.13	7.88	8.51	8.7	8.49	7.45	8.31	7.35	7.78	8.38	8.74	8.17	8.2	8.73	8.6	7.83	8.31	8.32	8.19	8.31	9.17	8.67	8.86	7.74	8.24	8.13
STAG2	6.24	7.1	6.18	6.21	6.7	6.93	6.9	6.67	6.74	6.48	6.99	6.64	6.67	6.57	6.83	6.33	6.08	6.73	6.16	6.16	6.86	6.39	6.88	6.11	7.09	7.06	7.3	6.61	6.78	7	6.67	7.54	7.47	6.78	7.45	7.02	7.24	7.48	7.45	6.87	6.74	7.22	7.67	6.4	6.97	7.25	6.69	7.32	7.93
STAT1	6.85	7.37	7.28	7.66	7.41	7.79	7.48	7.42	8.15	7.81	7.35	7.64	7.13	7.34	7.94	6.79	7.17	7.62	7.41	7.04	6.64	8.88	7.35	7.11	7.59	7.23	8.24	8.03	7.08	7.93	7.11	7.36	7.5	7.63	8.32	7.75	8.37	7.34	8.29	8.23	8.64	8.7	8.37	7.21	8.64	7.91	7.46	7.74	6.46
STAT3	8.74	10.06	8.97	8.78	7.96	9.04	8.68	8.94	8.98	9.09	9.62	8.89	9.4	9.01	9.36	9.03	8.75	8.95	9.39	8.96	8.84	8.33	8.6	8.96	8.28	9.33	9.21	7.88	8.45	8.6	9.67	8.63	9.74	9.12	8.64	8.8	8.69	8.91	9.32	9.18	9.67	8.9	8.93	8.78	9.17	9.14	8.96	8.44	8.67
STAT4	5.8	5.71	4.71	4.41	6.08	4.45	4.1	5.11	5.05	4.85	6.5	4.56	5.04	4.76	5.03	5.67	6.25	4.81	5.16	5.29	5.75	6.77	3.65	5.56	5.04	5.34	4.23	3.77	3.29	4.03	4.75	5.57	3.69	4.64	4.64	4.12	2.61	3.2	3.92	4.56	4.16	4.15	4.63	4.27	5.33	2.96	4.19	4.06	2.64
STMN1	6.16	6.9	6.85	6.07	6.49	6.65	7.28	7.11	6.94	6.7	6.7	5.96	6.85	6.89	6.85	5.67	6.08	6.31	6.08	6.56	7.26	5.69	7.52	7.74	6.82	7.06	7.99	7.88	6.99	7.64	6.67	6.83	7.98	7.18	7.37	8.5	8.46	8.71	7.26	7.38	8.13	8.46	7.89	7.68	8.04	8.04	7.19	7.91	7.85
SUV39H2	6.39	5.43	5.54	4.99	5.56	4.71	5.33	5.67	5.15	5.77	5.5	5.23	5.46	5.2	5.53	5.67	6.89	4.96	6.74	5.77	6.38	6.93	5.2	5.18	5.69	5.7	6.27	5.7	4.96	5.48	4.98	5.33	5.99	5.34	5.23	6.25	5.93	6.81	5.62	5.9	5.82	6.2	5.9	5.51	5.84	5.51	5.41	6.01	5.81
SYK	7.2	7.5	7.24	7.18	8.97	7.76	7.22	7.17	7.34	7.2	6.35	7.07	7.16	7.27	7.12	6.48	6.78	7.67	7.12	7.2	7.46	7.39	7.36	7.29	7.56	7.39	6.75	6.79	6.75	7.32	5.98	6.78	7.67	7.25	7.62	8.03	7.24	7.19	7.94	7.75	7.53	7.87	7.22	7.08	7.38	8.97	7.13	7.9	7.17
TBL1XR1	8.14	8.79	8.77	8.47	7.72	8.86	9.07	8.67	8.85	8.36	8.49	8.7	8.67	8.37	8.88	8.22	7.25	9.03	8.22	8.21	8.51	7.69	8.89	8.5	8.52	8.23	8.42	7.89	9.24	8.82	8.58	8.98	9.64	9.13	8.83	9.12	8.65	9.69	9.37	9.06	9.02	9.05	8.8	8.98	9.28	8.67	8.51	9.03	9.53
TCF3	6.32	6.46	6.34	6.28	7.62	6.59	6.76	6.57	6.72	6.74	6.57	6.47	6.92	6.85	6.03	6.41	5.66	6.77	6.16	6.82	6.18	5.27	6.7	5.67	6.48	6.86	6.69	6.73	7.2	6.62	6.36	6.26	7.41	6.67	7.62	7.06	7.54	7.73	6.68	7.14	6.48	6.96	7.75	7.58	6.87	7.05	6.61	7.15	6.93
TCF7L1	5.58	4.78	5.06	3.82	5.36	3.93	5.29	4.7	5.33	5.53	6.27	4.56	6.1	5	5.03	6.17	6.99	4.54	5.8	4.89	5.96	5.27	4.17	5.56	4.56	5.34	4.05	3.77	4.17	4.48	5.62	5.04	3.21	4.64	4.48	3.67	3.98	3.69	4.51	4.46	5.74	4.78	4.04	4.07	3.4	3.32	4.93	3.78	4.14
TET2	7.24	7.21	6.77	5.82	7.21	7.13	7.24	7.26	6.96	6.88	6.83	6.68	7.24	7.01	7.47	6.84	6.66	7.01	6.31	7.01	6.91	7.21	7.34	7.07	6.14	6.53	5.84	5.7	5.85	6.39	7.02	7.04	6.54	6.7	6.16	6.26	6.8	5.93	5.81	6.26	6.97	7.05	6.31	6.58	6.94	6.3	6.69	5.97	6.27
TFDP1	6.64	7.05	6.94	6.28	6.24	6.91	7.06	6.96	6.9	6.99	7.04	6.25	7.48	6.82	6.47	7.22	6.78	6.7	7.35	6.94	6.67	6.93	7.02	7.07	6.99	6.7	6.99	7.84	7.84	7.65	6.51	6.83	7.68	6.92	8.03	8.12	8.13	8.96	7.44	7.79	7.46	7.06	7.78	7.56	7.34	8.3	7	7.93	8.32
TGFB1	7.45	7.71	7.68	6.68	8.51	7.22	6.54	7.39	7.92	7.17	8.25	7.04	7.82	7.23	7.66	8.02	7.72	7.76	7.45	7.32	7.12	7.77	7	8.43	7.48	7.53	7.89	6.93	8.44	8.84	8.29	7.73	7.29	9.04	7.3	7.75	7.71	7.26	8.31	8.22	8.63	7.9	7.88	8.31	7.87	7.56	8.67	8.12	7.6
TGFB3	4.58	5.03	4.64	4.82	5.46	3.71	4.99	4.11	4.78	5.7	7.85	4.28	6.21	5.27	5.12	7.37	6.66	5.73	4.99	3.52	6.01	6.01	4.31	6.61	4.56	5.99	5.66	3.77	5.82	7.49	7.45	6.46	5.52	7.58	5.42	5.94	4.83	5.6	6.11	6.31	6.82	6.41	4.87	4.89	5.31	3.47	7.36	6.27	5.52
TGFBR2	7.83	9.17	8.65	8.42	8.31	8.14	7.94	8.15	8.61	7.99	9.1	8.21	8.87	8.34	8.3	8.5	8.17	8.39	7.85	7.52	8.34	7.49	7.97	9.18	7.52	9.06	8.24	8.2	8.59	8.61	8.92	8.19	7.35	8.66	8.19	7.82	7.46	7.82	8.02	8.18	8.91	8.22	8	7.64	8.03	7.54	8.16	8.41	8.9
THBS1	8.67	11.44	8.38	7.8	7.86	8.24	8.96	9.51	8.74	9.2	10.83	8.63	9.18	7.92	9.33	9.89	9.65	8.74	7.94	8.16	9.41	8.01	7.88	9.75	8.09	10.61	8.85	8	9.58	9.28	10.09	9.3	9.34	11.37	9.17	9.26	8.78	8.79	9.18	8.82	10.2	10.39	8.9	9	9.44	7.9	9.31	9.62	9.72
THBS4	3.99	3.2	2.57	3.41	2.24	4.71	5.81	4.43	7.59	6.81	5.99	4.47	8.86	6.62	7.29	7.33	6.89	5.34	5.57	3.25	7.96	6.27	0.85	5.95	6.4	6.53	5.57	3.18	5.5	6.97	9.22	7.75	6.11	4.83	7.95	7.38	4.91	4.99	7.11	8.59	6.38	9.39	5.59	4.64	4.57	2.47	9.21	5.83	6.52
THEM4	4.58	4.39	5.01	4.14	5.24	4.59	4.46	4.76	4.72	4.85	5.18	4.28	4.04	4.27	5.27	5.67	6.25	4.54	3.57	4.93	5.14	5.01	4.65	5.03	5.4	3.53	5.27	4.88	5.66	5.13	5.36	5.04	5.02	4.83	5.05	4.85	5.22	4.44	5.28	5.24	5.03	5.96	4.59	5.73	6.21	5.36	3.61	5.21	4.61
TIAM1	4.99	5.03	5.34	5.99	5.61	5.52	5.2	4.76	4.84	5.7	5.99	5.17	6.59	5.68	5.81	5.79	7.33	4.54	6.45	4.69	6.3	7.44	4.17	5.67	6.04	5.53	4.05	3.18	3.45	4.27	4.93	5.46	3.09	4.83	5.08	3.33	4.42	3.81	4.92	4.94	5.66	4.69	4.55	3.85	4.68	2.47	5.19	4.1	4.06
TLR2	4.99	6.32	4.57	4.82	4.46	4.3	4.2	3.92	4.9	4.7	5.5	4.06	5.98	5.04	4.95	5.55	7.66	4.34	6.24	5.25	5.96	7.39	3.55	6.45	4.56	5.99	4.89	4.18	4.88	5.57	5.44	4.87	6.03	7.04	5.05	4.51	4.86	4.85	5.45	5.08	6.38	4	5.8	4.38	4.79	5.4	7.13	4.27	5.6
TLR4	5.16	6.62	5.34	5.99	5.7	5.71	5.04	5.28	6.05	5.43	6.5	6.2	5.46	5.34	5.75	6.94	5.08	6.16	5.99	5.6	6.05	6.27	5.2	6.95	6.04	6.86	5.43	3.77	5.21	5.63	6.34	5.78	5.27	6.34	5.48	5.67	4.64	4.34	6.17	6.23	6.66	6.51	5.22	5.49	5.04	5.96	6.41	5.47	5.86
TMPRSS2	9.03	10.82	8.69	8.82	3.66	9.69	10.28	9.75	8.12	9.62	5.5	8.97	7.39	9.39	10	5.99	6.66	8.84	8.4	10.1	9.54	8.11	9.37	8.2	8.19	7.49	8.32	7.78	7.71	7.83	3.69	7.46	8.61	8.21	8.3	7.85	7.63	6.83	7.38	8.26	6.97	6.96	7.8	8.07	9.1	8.09	6.93	8.46	8.38
TNF	3.99	2.71	2.57	4.41	5.12	2.13	3.75	5.32	3.9	3.53	4.5	3.64	4.46	4.34	4.65	5.09	5.08	4.22	4.8	4.1	5.22	5.01	3.31	4.86	3.23	4.86	3.72	2.77	1.71	3.36	3.03	3.87	6.11	3.87	3.01	3.23	3.42	2.02	2.25	3.83	3.57	3.63	3.15	4.14	4.04	2.96	4.93	4.51	2.64
TNFAIP3	7.24	8.07	6.88	5.99	7.67	6.65	6.65	6.97	7.08	6.88	9.36	6.64	7.59	6.36	6.99	7.3	7.25	6.75	7.2	6.85	6.61	5.86	6.37	8.13	6.99	7.49	8.39	5.64	6.19	7.61	8.98	7.78	8.84	8.87	7.7	7.17	7.17	7.31	7.74	7.28	7.41	6.15	7.54	7.22	7.31	7.75	7.36	6.94	8.12
TNFRSF10A	4.99	5.82	4.77	5.14	5.46	3.71	4.29	4.36	3.78	4.7	5.88	4.56	4.27	4.65	5.59	5.67	5.89	4.45	6.16	4.74	6.1	6.77	3.75	5.03	4.82	5.86	5.14	6.13	5.25	3.91	4.03	4.87	4.27	5.46	4.97	4.7	3.55	3.42	4.92	4.46	5.48	4.35	4.25	4.85	5.81	6.21	5.41	4.9	4.73
TNFRSF10B	4.8	5.85	5.77	4.41	4.9	4.13	5.1	5.51	5.1	3.85	5.88	4.86	4.27	4.41	6.08	5.99	7.08	4.96	4.8	5.14	5.3	6.01	4.85	6.32	4.23	5.12	5.31	6.77	6.27	5	5.87	6.4	5.13	6.96	5.26	5.23	4.98	4.75	5.62	5.24	5.28	5.44	5.45	6.5	6.26	7.42	5.61	5.95	5.67
TNFRSF10D	5.16	5.78	4.95	5.73	3.98	5.65	5.46	4.28	5.1	4.53	5.88	5.23	4.92	5.44	5.41	5.55	6.08	4.96	6.69	5.36	6.41	6.86	5.02	5.32	5.56	5.53	4.39	4.88	4.71	4.7	5.03	5.33	4.89	5.34	4.48	4.42	3.78	4.42	4.38	4.46	6.22	5.22	4.3	5.24	4.72	6.38	4.61	5.55	5.55
TNFSF10	7.93	7.78	8.91	8.47	6.98	8.76	8.73	7.85	8.1	8.28	7.57	8.69	8.09	8.84	8.56	7.44	7.08	8.98	8.25	9.13	7.71	8.18	8.73	8.34	8.57	7.49	7.64	6.7	6.38	7.63	6.75	6.73	8.46	7.54	7.39	7.75	7.2	6.59	7.98	7.86	8.05	7.6	8.59	6.65	7.57	7.97	6.93	7.58	7.21
TP53	7.04	7.47	7.27	7.14	7.15	6.96	7.5	7.06	6.95	6.88	6.43	6.62	7.13	6.93	6.99	6.48	7.08	7.63	5.89	6.69	7.01	6.59	7.56	7.07	7.59	7.7	8.02	6.96	7.82	8.32	6.57	7.46	5.22	7.08	8.22	7.96	8.13	8.19	7.55	6.88	7.33	7.79	6.32	6.96	8.19	6.93	7.46	8.2	6.47
TRAF7	7.93	8.18	8.32	8.38	6.44	7.8	7.97	8.15	8.08	8.25	6.77	7.82	7.27	8.1	8.27	7.89	6.99	7.96	8.1	8.11	7.92	7.21	7.86	8.43	7.82	8.09	8.8	8.95	8.49	8.42	7.95	7.6	7.87	8.54	7.85	8.46	7.98	7.75	8.64	8.3	7.88	8.3	8.15	8.51	8.27	8.57	8.13	8.24	8.48
TSC1	5.8	5.43	6.66	6.35	5.61	6.03	5.84	5.79	6.48	5.61	6.43	5.83	5.37	5.97	6.3	5.55	5.89	6.06	5.57	6.06	6.14	6.01	5.96	6.45	5.82	5.86	5.95	5.5	5.99	5.97	6.01	5.04	5.64	6.03	5.67	5.53	5.52	5.83	5.42	5.56	5.48	6.08	5.59	5.61	6.11	5.32	6.31	6.02	5.43
TSPAN7	6.08	4.78	6.79	6.58	4.83	7.19	6.96	6.84	6.35	6.95	5.99	5.83	6.27	6.97	6.16	5.09	6.08	6.39	6.74	6.47	6.91	6.39	6.78	5.18	6.04	6.78	5.43	3.99	2.29	3.18	3.93	5.33	2.81	4.37	3.74	4.74	4.49	3.65	5.32	4.79	5.57	4.35	6	2.68	3.92	5.93	4.61	2.96	4.34
TTK	4.58	4.71	4.89	4.14	4.36	5.13	5.2	4.92	4.66	4.53	6.27	3.93	4.04	4.54	4.27	5.99	6.89	3.22	6.08	5.25	6.18	6.93	5.93	5.03	4.23	4.86	6.18	5.43	4.68	4.97	3.03	5.33	6.52	5.69	6.48	6.03	5.79	6.03	5.38	5.54	5.03	5.41	6.03	5.83	5.68	5.36	5.19	6.15	6.17
U2AF1	8.4	9.56	9.14	8.59	8.2	8.64	8.95	9.04	9.16	8.98	8.56	8.54	8.62	8.78	8.96	8.39	8.54	8.54	8.66	9.18	8.62	8.18	8.9	8.8	8.48	8.93	9.67	9.09	8.85	9.3	8.49	8.78	9.6	9.13	9.8	9.19	9.3	8.58	8.59	9.56	9.43	9.46	8.9	9.55	9.38	9.47	8.51	9.55	9.29
UBB	10.66	11.11	11.06	10.03	9.51	11.39	11.13	10.99	10.94	11.32	10.65	10.94	10.89	11.04	11.2	10.24	9.69	11.04	10.98	11.55	10.71	10	11.07	11.05	11	10.83	10.85	10.42	10.39	11.32	10.86	10.1	8.82	10.85	10.58	10.78	10.66	10.86	10.78	9.96	11.45	10.51	11.63	10.71	11.31	10.99	10.58	10.93	11.12
UBE2T	5.58	4.3	4.84	4.99	4.66	5.59	5.65	5.32	4.72	5.11	4.18	4.38	4.92	5.08	5.27	5.55	5.08	4.1	6.31	4.98	5.96	5.86	6.02	5.77	5.04	5.12	6.71	7.18	4.29	5.52	4.55	5.78	7.58	6.11	6.79	6.64	6.19	6.94	6.32	6.21	6.16	6.5	6.35	5.79	6.73	6.79	4.93	6.3	6.58
VEGFA	7.69	8.74	7.84	7.35	6.15	7.59	7.2	7.42	7.88	7.23	8.54	7.79	6.82	7.56	8.67	8.04	7.47	7.78	7.24	8.17	7.05	7.21	7.05	9.5	7.76	8.58	8.41	7.66	10.23	9.69	8.02	9.98	10.09	9.83	8.68	9.25	9.38	9.37	9.21	8.53	8.69	8.73	8.95	8.85	9.28	9.06	7	10.13	10.98
VEGFC	3.99	4.91	5.38	5.14	4.9	4.45	3.99	3.7	5.24	4.85	6.27	3.64	5.37	4.6	4.85	4.09	5.89	4.64	5.45	4.02	5.58	5.69	4.43	6.45	3.82	4.86	5.18	3.77	4.29	4.79	5.27	4.87	4.9	6.14	4.3	4.46	3.93	3.65	5.38	4.74	6.1	4.73	4.34	4.68	4.53	3.85	6.07	4.78	4.86
WEE1	6.16	7.03	6.11	5.28	6.3	6.41	6.54	6.92	6.24	5.77	6.7	5.6	6.55	5.97	7.25	6.48	6.66	6.5	5.8	6.62	6.51	5.27	6.68	6.95	6.32	7.18	7.43	6.61	6.38	7.48	6.23	8.74	7.59	7.43	7.98	7.3	6.79	7.08	6.19	6.87	6.16	8.23	6.83	8.31	7.82	6.7	5.78	8.36	7.4
WHSC1	6.64	7.09	7.31	6.35	6.21	7.34	7.65	7.41	7.24	7.48	6.35	6.7	6.37	7.38	7.18	5.89	6.54	6.62	6.89	7.33	7.22	7.01	7.64	7.29	6.99	7.49	7.43	7.37	6.15	6.9	6.42	7.04	7.43	7.11	6.59	7.05	6.24	7.28	6.26	7.36	7	7.51	7.37	7.34	7.87	7.65	6.78	6.66	6.88
WHSC1L1	6.75	7.36	7.77	6.91	7.8	7.55	7.37	7.42	7.43	7.25	7.39	7.35	7.07	7.18	7.21	6.94	7.33	7.68	6.74	7.29	6.86	6.49	7.42	7.38	6.93	7.34	7	6.88	7.61	8.11	7.3	7.68	6.24	7.37	7.14	7	7.6	7.47	6.42	7.23	6.62	7.48	7.1	6.76	7.41	7.86	7.07	7.31	6.34
WIF1	3.58	3.2	2.25	3.82	3.83	2.13	0.29	1.7	2.2	3.11	5.18	3.28	4.27	4.12	1.95	4.67	6.66	1.64	5.99	3.52	5.51	7.15	0.85	4.45	3.82	4.86	2.46	3.99	2.71	3.36	4.81	4.19	4.21	3.37	4.97	0.42	0.03	5.79	0	2.24	2.57	9.46	7.58	1.68	1.72	3.61	5.19	2.01	3.38
WNT11	1.99	1.97	3.71	1.82	0.66	2.13	4.38	3.11	2.2	3.85	5.64	3.64	4.04	3.95	3.53	5.99	4.08	2.64	5.16	3.39	3.86	5.49	0.85	6.03	2.23	3.53	3.14	3.18	7.16	10.72	3.55	4.68	4.27	3.78	4.42	3.81	7.3	4.34	5.25	3.46	3.57	4.35	3.43	2.27	1.98	7.03	3.61	5.94	6.91
WNT2B	5.45	7	5.57	6.14	2.98	5.52	5.65	5.89	5.87	5.85	4.77	5.86	5.71	5.6	5.12	5.55	5.89	5.92	6.24	5.25	6.41	6.49	5.52	6.11	6.04	6.44	4.89	4.5	3.37	2.97	4.87	4.87	3.81	3.59	4.01	4.42	4.2	3.92	5.17	5.49	5.66	4.73	5.07	4.59	5.31	5.1	5.19	4.33	2.52
WNT5A	5.16	5.78	5.54	5.14	5.51	5.03	5.24	5.51	5.52	6.23	5.64	5.64	5.55	4.48	4.65	5.89	6.4	5.54	5.69	5.55	5.75	6.01	5.31	6.61	5.93	5.99	7.4	7.13	5.23	6.03	6.42	4.68	7.08	6.54	5.33	6.63	7.33	6.55	5.25	5.79	5.48	5.63	7.39	7.27	6.28	6.01	6.51	6.76	6.64
WNT6	6.75	5.67	6.16	7.58	5.94	6.86	5.61	5.7	5.28	6.53	8.54	5.83	7.07	5.86	5.75	7.58	8.4	5.28	7.45	5.52	6.96	8.49	5.27	7.15	7.88	8.03	5.39	6.73	4.17	5.18	5.75	6.52	3.99	5.14	4.88	4.42	4.52	3.95	5.76	5.33	7	4.96	4.63	5.38	4.4	4.73	7.65	4.08	4.81
XRCC4	5.16	4.85	4.71	2.82	4.83	4.83	4.2	4.87	4.1	3.11	3.18	4.47	4.78	4.91	4.53	4.41	5.66	4.34	4.57	5.42	5.3	5.01	5.17	5.18	3.82	4.12	4.95	5.5	5.27	4.4	4.81	5.68	5.33	5.4	5.26	5.42	4.91	5.68	5.09	4.87	5.16	5.29	5.2	7.19	4.35	5.67	5.19	5.2	5.61
ZAK	2.99	4.78	4.5	4.14	2.24	4.13	4.54	4.28	5.59	4.85	5.18	3.93	6.1	5.27	6.03	6.55	6.08	3.96	5.45	3.84	5.51	6.49	3.93	5.32	4.82	5.7	5.09	5.5	5.35	5.29	6.86	5.19	5.48	5.11	6.08	5.15	5.9	5.85	5.25	5.83	6.03	6.24	5.96	3.93	5.04	5.76	6.07	5.76	5.17
ZBTB16	1.99	5.88	5.64	4.99	2.98	6.52	3.61	4.28	5.33	5.7	5.18	3.93	6.46	5.16	3.95	4.41	8.12	3.81	5.31	3.1	6.3	5.27	4.37	6.56	5.04	7.39	3.46	1.18	3.98	4.76	6.84	3.46	3.61	6.53	3.54	1.42	1.83	2.56	1.51	3.46	4.9	4.35	3.04	0	1.4	2.15	2.61	2.01	4.06
[truncated: 28 more columns]
