# Supplementary material for: Serial Analysis of Gene Mutations and Gene Expression during First-Line Chemotherapy against Metastatic Colorectal Cancer: Identification of Potentially Actionable Targets within the Multicenter Prospective Biomarker Study REVEAL
Source: Cancers (Basel). 2022 Jul 26;14(15):3631. doi: 10.3390/cancers14153631 (PMC9367450; doi:10.3390/cancers14153631)
Supplement: Supplementary file 1 [file cancers-14-03631-s001.zip › Table S4 NGS mutations CMS Kumbrink et al..xlsx]

## Sheet: NGS results, CMS
case ID	WT	TP53	APC	KRAS	PIK3CA	FBXW7	SMAD4	PTEN	NRAS	ERBB3	ERBB4	POLE	ATM	AMER1	SOX11	MAP2K4	BRAF	TCF7L2	TGFBR2	MMP9	MLH1	CDH11	CTNNB1	STK11	PTK2	PRKD1	KDR	CMS group
R-0201-001									2																			2
R-0201-002																															pre-therapeutic tissue (primary tumor)
																															pre-therapeutic liquid
																															1st intra-therapeutic liquid
R-0201-003	y																														2nd liquid
																															3rd liquid
																															post-therapeutic tissue (metastasis)
																												4
R-0201-005																												4
R-0201-006
																												2
R-0201-007																												4
R-0201-008
R-0201-009
																												3
R-0201-010
R-0201-011
R-0201-012
R-0201-013		2
		2
R-0201-014
																												2
R-0201-015
R-0201-016
030-001																												1
030-003																												4
030-004		2																										4
030-005		2
		2
030-006																												4
030-007																												2
0871-001																												4
089-001		y		y				y																				2
		x		x				x																				2
089-002		y	y	y																								2
		x	x	x																								2
089-003																												2
		x							x																			4
089-004		y	y																									2
		x	x																									2
089-005																												2
089-006		y	3																									3
089-007		y				y
089-008			2	y	y										y													4
			2	x	x										x
089-009
089-010		y	y																									4
		x	x																									3
089-011																												2
089-012																												3
																												1
089-013																												1
							2																					1
089-014																												2
		x																										4
089-015
089-016		y	2	y										y
			2
		x	x	x										x														4
089-017		y	2									y
			2
		x	3									2																2
089-018			2
089-019		y																										4
		x			x																							4
089-020		y			y
089-021
089-022		y	y																									4
																												2
089-023
089-024		y	y	y																								4
		x	x	x																								2
089-025			y	y							y																	2
			x	x							x
089-026				y																								2
089-027																												3
089-028				y									y															4
				x									x															3
089-029		y	y																									4
089-4140-1	y																											2
089-4140-2
089-4140-3		y		y			y
089-4140-5
089-4140-6				y													y		y
089-4140-7		y	2	y				y
089-4140-8														y		y
089-4140-9		y																					y
R-0906-001		y		y			y
R-0906-003
R-0906-004		y	y	y	y		2
1334																												1
1373
1377																												4
