# Supplementary material for: Serial Analysis of Gene Mutations and Gene Expression during First-Line Chemotherapy against Metastatic Colorectal Cancer: Identification of Potentially Actionable Targets within the Multicenter Prospective Biomarker Study REVEAL
Source: Cancers (Basel). 2022 Jul 26;14(15):3631. doi: 10.3390/cancers14153631 (PMC9367450; doi:10.3390/cancers14153631)
Supplement: Supplementary file 1 [file cancers-14-03631-s001.zip › Table S5 STRING Kumbrink et al..xlsx]

## Sheet: String analysis
Enrichment:	cellular component
#term ID	term description	observed gene count	background gene count	false discovery rate	matching proteins in your network (IDs)	matching proteins in your network (labels)
GO:0031012	extracellular matrix	7	283	8.73e-07	ENSP00000225964,ENSP00000264634,ENSP00000274063,ENSP00000297268,ENSP00000299855,ENSP00000339730,ENSP00000359114	COL11A1,COL1A1,COL1A2,MMP3,SFRP2,THBS4,WNT5A
GO:0005576	extracellular region	13	2505	2.26e-06	ENSP00000172229,ENSP00000225964,ENSP00000249075,ENSP00000264634,ENSP00000267843,ENSP00000274063,ENSP00000297268,ENSP00000299855,ENSP00000314807,ENSP00000339730,ENSP00000358698,ENSP00000359114,ENSP00000378517	COL11A1,COL1A1,COL1A2,FGF7,IL1RAP,LIF,MMP3,NGFR,SFRP2,SPP1,THBS4,WNT2B,WNT5A
GO:0044421	extracellular region part	10	1375	7.18e-06	ENSP00000225964,ENSP00000249075,ENSP00000264634,ENSP00000274063,ENSP00000297268,ENSP00000299855,ENSP00000339730,ENSP00000358698,ENSP00000359114,ENSP00000378517	COL11A1,COL1A1,COL1A2,LIF,MMP3,SFRP2,SPP1,THBS4,WNT2B,WNT5A
GO:0005583	fibrillar collagen trimer	3	11	8.83e-06	ENSP00000225964,ENSP00000297268,ENSP00000359114	COL11A1,COL1A1,COL1A2
GO:0005615	extracellular space	9	1134	8.83e-06	ENSP00000225964,ENSP00000249075,ENSP00000264634,ENSP00000274063,ENSP00000297268,ENSP00000299855,ENSP00000339730,ENSP00000358698,ENSP00000378517	COL1A1,COL1A2,LIF,MMP3,SFRP2,SPP1,THBS4,WNT2B,WNT5A
GO:0062023	collagen-containing extracellular matrix	5	144	8.83e-06	ENSP00000225964,ENSP00000274063,ENSP00000297268,ENSP00000339730,ENSP00000359114	COL11A1,COL1A1,COL1A2,SFRP2,THBS4
GO:0005584	collagen type I trimer	2	2	8.25e-05	ENSP00000225964,ENSP00000297268	COL1A1,COL1A2
GO:0005788	endoplasmic reticulum lumen	5	299	0.00012	ENSP00000225964,ENSP00000264634,ENSP00000297268,ENSP00000359114,ENSP00000378517	COL11A1,COL1A1,COL1A2,SPP1,WNT5A
GO:0044420	extracellular matrix component	3	59	0.00036	ENSP00000225964,ENSP00000297268,ENSP00000359114	COL11A1,COL1A1,COL1A2
GO:0005783	endoplasmic reticulum	8	1796	0.0016	ENSP00000078445,ENSP00000225964,ENSP00000264634,ENSP00000297268,ENSP00000339730,ENSP00000357625,ENSP00000359114,ENSP00000378517	BNIP3,COL11A1,COL1A1,COL1A2,CREB3L3,SPP1,THBS4,WNT5A
GO:0012505	endomembrane system	11	4347	0.0081	ENSP00000078445,ENSP00000172229,ENSP00000225964,ENSP00000264634,ENSP00000267843,ENSP00000297268,ENSP00000339730,ENSP00000357625,ENSP00000359114,ENSP00000363826,ENSP00000378517	BNIP3,COL11A1,COL1A1,COL1A2,CREB3L3,FGF7,FZD8,NGFR,SPP1,THBS4,WNT5A
GO:0044432	endoplasmic reticulum part	6	1294	0.01	ENSP00000078445,ENSP00000225964,ENSP00000264634,ENSP00000297268,ENSP00000359114,ENSP00000378517	COL11A1,COL1A1,COL1A2,CREB3L3,SPP1,WNT5A
GO:0005794	Golgi apparatus	6	1474	0.0184	ENSP00000078445,ENSP00000225964,ENSP00000264634,ENSP00000267843,ENSP00000363826,ENSP00000378517	COL1A1,CREB3L3,FGF7,FZD8,SPP1,WNT5A
GO:0016528	sarcoplasm	2	70	0.0184	ENSP00000327145,ENSP00000339730	FLNC,THBS4
Enrichment:	molecular function
#term ID	term description	observed gene count	background gene count	false discovery rate	matching proteins in your network (IDs)	matching proteins in your network (labels)
GO:0005515	protein binding	17	6607	0.00014	ENSP00000078445,ENSP00000172229,ENSP00000225964,ENSP00000249075,ENSP00000264634,ENSP00000267843,ENSP00000274063,ENSP00000297268,ENSP00000314807,ENSP00000327145,ENSP00000334198,ENSP00000339730,ENSP00000357625,ENSP00000358698,ENSP00000359114,ENSP00000363826,ENSP00000378517	BNIP3,CACNA1H,COL11A1,COL1A1,COL1A2,CREB3L3,FGF7,FLNC,FZD8,IL1RAP,LIF,NGFR,SFRP2,SPP1,THBS4,WNT2B,WNT5A
GO:0048018	receptor ligand activity	6	458	0.00032	ENSP00000249075,ENSP00000264634,ENSP00000267843,ENSP00000274063,ENSP00000339730,ENSP00000378517	FGF7,LIF,SFRP2,SPP1,THBS4,WNT5A
GO:0005102	signaling receptor binding	8	1513	0.002	ENSP00000249075,ENSP00000264634,ENSP00000267843,ENSP00000274063,ENSP00000339730,ENSP00000358698,ENSP00000363826,ENSP00000378517	FGF7,FZD8,LIF,SFRP2,SPP1,THBS4,WNT2B,WNT5A
GO:0005488	binding	19	11878	0.0024	ENSP00000078445,ENSP00000172229,ENSP00000225964,ENSP00000249075,ENSP00000264634,ENSP00000267843,ENSP00000274063,ENSP00000297268,ENSP00000299855,ENSP00000314807,ENSP00000319814,ENSP00000327145,ENSP00000334198,ENSP00000339730,ENSP00000357625,ENSP00000358698,ENSP00000359114,ENSP00000363826,ENSP00000378517	BNIP3,CACNA1H,COL11A1,COL1A1,COL1A2,CREB3L3,FGF7,FLNC,FZD8,IL1RAP,LIF,MMP3,NGFR,PCK1,SFRP2,SPP1,THBS4,WNT2B,WNT5A
GO:0048407	platelet-derived growth factor binding	2	11	0.0024	ENSP00000225964,ENSP00000297268	COL1A1,COL1A2
GO:0019838	growth factor binding	3	126	0.0056	ENSP00000172229,ENSP00000225964,ENSP00000297268	COL1A1,COL1A2,NGFR
GO:0042813	Wnt-activated receptor activity	2	21	0.0056	ENSP00000274063,ENSP00000363826	FZD8,SFRP2
GO:0005109	frizzled binding	2	37	0.0091	ENSP00000264634,ENSP00000358698	WNT2B,WNT5A
GO:0008083	growth factor activity	3	160	0.0091	ENSP00000249075,ENSP00000267843,ENSP00000339730	FGF7,LIF,THBS4
GO:0008201	heparin binding	3	161	0.0091	ENSP00000267843,ENSP00000339730,ENSP00000359114	COL11A1,FGF7,THBS4
GO:0017147	Wnt-protein binding	2	31	0.0091	ENSP00000274063,ENSP00000363826	FZD8,SFRP2
GO:0042056	chemoattractant activity	2	33	0.0091	ENSP00000264634,ENSP00000267843	FGF7,WNT5A
GO:0005125	cytokine activity	3	216	0.0148	ENSP00000249075,ENSP00000264634,ENSP00000378517	LIF,SPP1,WNT5A
GO:0050840	extracellular matrix binding	2	51	0.0148	ENSP00000359114,ENSP00000378517	COL11A1,SPP1
GO:0005201	extracellular matrix structural constituent	2	73	0.0233	ENSP00000297268,ENSP00000359114	COL11A1,COL1A2
GO:0019899	enzyme binding	7	2197	0.0312	ENSP00000172229,ENSP00000225964,ENSP00000267843,ENSP00000297268,ENSP00000314807,ENSP00000357625,ENSP00000363826	BNIP3,COL1A1,COL1A2,FGF7,FZD8,IL1RAP,NGFR
Enrichment:	INTERPRO Protein Domains and Features
#term ID	term description	observed gene count	background gene count	false discovery rate	matching proteins in your network (IDs)	matching proteins in your network (labels)
IPR000885	Fibrillar collagen, C-terminal	3	11	1.93e-05	ENSP00000225964,ENSP00000297268,ENSP00000359114	COL11A1,COL1A1,COL1A2
IPR008160	Collagen triple helix repeat	3	76	0.002	ENSP00000225964,ENSP00000297268,ENSP00000359114	COL11A1,COL1A1,COL1A2
IPR015526	Frizzled/secreted frizzled-related protein	2	16	0.0031	ENSP00000274063,ENSP00000363826	FZD8,SFRP2
IPR005817	Wnt	2	19	0.0032	ENSP00000264634,ENSP00000358698	WNT2B,WNT5A
IPR018161	Wnt protein, conserved site	2	19	0.0032	ENSP00000264634,ENSP00000358698	WNT2B,WNT5A
IPR020067	Frizzled domain	2	23	0.0032	ENSP00000274063,ENSP00000363826	FZD8,SFRP2
IPR036790	Frizzled cysteine-rich domain superfamily	2	23	0.0032	ENSP00000274063,ENSP00000363826	FZD8,SFRP2
IPR001791	Laminin G domain	2	58	0.0132	ENSP00000339730,ENSP00000359114	COL11A1,THBS4
Enrichment:	KEGG Pathways
#term ID	term description	observed gene count	background gene count	false discovery rate	matching proteins in your network (IDs)	matching proteins in your network (labels)
hsa05165	Human papillomavirus infection	8	317	2.65e-08	ENSP00000078445,ENSP00000225964,ENSP00000264634,ENSP00000297268,ENSP00000339730,ENSP00000358698,ENSP00000363826,ENSP00000378517	COL1A1,COL1A2,CREB3L3,FZD8,SPP1,THBS4,WNT2B,WNT5A
hsa04151	PI3K-Akt signaling pathway	8	348	2.73e-08	ENSP00000078445,ENSP00000172229,ENSP00000225964,ENSP00000267843,ENSP00000297268,ENSP00000319814,ENSP00000339730,ENSP00000378517	COL1A1,COL1A2,CREB3L3,FGF7,NGFR,PCK1,SPP1,THBS4
hsa04934	Cushing's syndrome	5	153	8.85e-06	ENSP00000078445,ENSP00000264634,ENSP00000334198,ENSP00000358698,ENSP00000363826	CACNA1H,CREB3L3,FZD8,WNT2B,WNT5A
hsa04510	Focal adhesion	5	197	2.24e-05	ENSP00000225964,ENSP00000297268,ENSP00000327145,ENSP00000339730,ENSP00000378517	COL1A1,COL1A2,FLNC,SPP1,THBS4
hsa04512	ECM-receptor interaction	4	81	2.24e-05	ENSP00000225964,ENSP00000297268,ENSP00000339730,ENSP00000378517	COL1A1,COL1A2,SPP1,THBS4
hsa04916	Melanogenesis	4	98	3.29e-05	ENSP00000078445,ENSP00000264634,ENSP00000358698,ENSP00000363826	CREB3L3,FZD8,WNT2B,WNT5A
hsa04310	Wnt signaling pathway	4	143	0.00011	ENSP00000264634,ENSP00000274063,ENSP00000358698,ENSP00000363826	FZD8,SFRP2,WNT2B,WNT5A
hsa04550	Signaling pathways regulating pluripotency of stem cells	4	138	0.00011	ENSP00000249075,ENSP00000264634,ENSP00000358698,ENSP00000363826	FZD8,LIF,WNT2B,WNT5A
hsa05224	Breast cancer	4	147	0.00011	ENSP00000264634,ENSP00000267843,ENSP00000358698,ENSP00000363826	FGF7,FZD8,WNT2B,WNT5A
hsa05226	Gastric cancer	4	147	0.00011	ENSP00000264634,ENSP00000267843,ENSP00000358698,ENSP00000363826	FGF7,FZD8,WNT2B,WNT5A
hsa05205	Proteoglycans in cancer	4	195	0.00024	ENSP00000264634,ENSP00000327145,ENSP00000358698,ENSP00000363826	FLNC,FZD8,WNT2B,WNT5A
hsa05217	Basal cell carcinoma	3	63	0.00024	ENSP00000264634,ENSP00000358698,ENSP00000363826	FZD8,WNT2B,WNT5A
hsa04974	Protein digestion and absorption	3	90	0.00057	ENSP00000225964,ENSP00000297268,ENSP00000359114	COL11A1,COL1A1,COL1A2
hsa04010	MAPK signaling pathway	4	293	0.0009	ENSP00000172229,ENSP00000267843,ENSP00000327145,ENSP00000334198	CACNA1H,FGF7,FLNC,NGFR
hsa04668	TNF signaling pathway	3	108	0.0009	ENSP00000078445,ENSP00000249075,ENSP00000299855	CREB3L3,LIF,MMP3
hsa04926	Relaxin signaling pathway	3	130	0.0013	ENSP00000078445,ENSP00000225964,ENSP00000297268	COL1A1,COL1A2,CREB3L3
hsa04150	mTOR signaling pathway	3	148	0.0018	ENSP00000264634,ENSP00000358698,ENSP00000363826	FZD8,WNT2B,WNT5A
hsa04390	Hippo signaling pathway	3	152	0.0019	ENSP00000264634,ENSP00000358698,ENSP00000363826	FZD8,WNT2B,WNT5A
hsa05225	Hepatocellular carcinoma	3	163	0.0022	ENSP00000264634,ENSP00000358698,ENSP00000363826	FZD8,WNT2B,WNT5A
hsa05200	Pathways in cancer	4	515	0.0054	ENSP00000264634,ENSP00000267843,ENSP00000358698,ENSP00000363826	FGF7,FZD8,WNT2B,WNT5A
hsa04927	Cortisol synthesis and secretion	2	63	0.0066	ENSP00000078445,ENSP00000334198	CACNA1H,CREB3L3
hsa05166	HTLV-I infection	3	250	0.0066	ENSP00000264634,ENSP00000358698,ENSP00000363826	FZD8,WNT2B,WNT5A
hsa04922	Glucagon signaling pathway	2	100	0.0128	ENSP00000078445,ENSP00000319814	CREB3L3,PCK1
hsa04925	Aldosterone synthesis and secretion	2	93	0.0128	ENSP00000078445,ENSP00000334198	CACNA1H,CREB3L3
hsa04933	AGE-RAGE signaling pathway in diabetic complications	2	98	0.0128	ENSP00000225964,ENSP00000297268	COL1A1,COL1A2
hsa05146	Amoebiasis	2	94	0.0128	ENSP00000225964,ENSP00000297268	COL1A1,COL1A2
hsa05215	Prostate cancer	2	97	0.0128	ENSP00000078445,ENSP00000299855	CREB3L3,MMP3
hsa04931	Insulin resistance	2	107	0.0137	ENSP00000078445,ENSP00000319814	CREB3L3,PCK1
hsa04152	AMPK signaling pathway	2	120	0.0165	ENSP00000078445,ENSP00000319814	CREB3L3,PCK1
hsa04611	Platelet activation	2	123	0.0167	ENSP00000225964,ENSP00000297268	COL1A1,COL1A2
hsa04068	FoxO signaling pathway	2	130	0.018	ENSP00000319814,ENSP00000357625	BNIP3,PCK1
hsa05202	Transcriptional misregulation in cancer	2	169	0.0287	ENSP00000172229,ENSP00000299855	MMP3,NGFR
hsa04015	Rap1 signaling pathway	2	203	0.0392	ENSP00000172229,ENSP00000267843	FGF7,NGFR
hsa04014	Ras signaling pathway	2	228	0.0472	ENSP00000172229,ENSP00000267843	FGF7,NGFR
Enrichment:	UniProt Keywords
#term ID	term description	observed gene count	background gene count	false discovery rate	matching proteins in your network (IDs)	matching proteins in your network (labels)
KW-0272	Extracellular matrix	7	265	3.55e-07	ENSP00000225964,ENSP00000264634,ENSP00000297268,ENSP00000299855,ENSP00000339730,ENSP00000358698,ENSP00000359114	COL11A1,COL1A1,COL1A2,MMP3,THBS4,WNT2B,WNT5A
KW-0964	Secreted	11	1814	7.33e-06	ENSP00000225964,ENSP00000249075,ENSP00000264634,ENSP00000267843,ENSP00000274063,ENSP00000297268,ENSP00000299855,ENSP00000339730,ENSP00000358698,ENSP00000359114,ENSP00000378517	COL11A1,COL1A1,COL1A2,FGF7,LIF,MMP3,SFRP2,SPP1,THBS4,WNT2B,WNT5A
KW-0732	Signal	13	3236	2.07e-05	ENSP00000172229,ENSP00000225964,ENSP00000249075,ENSP00000264634,ENSP00000267843,ENSP00000274063,ENSP00000297268,ENSP00000299855,ENSP00000339730,ENSP00000358698,ENSP00000359114,ENSP00000363826,ENSP00000378517	COL11A1,COL1A1,COL1A2,FGF7,FZD8,LIF,MMP3,NGFR,SFRP2,SPP1,THBS4,WNT2B,WNT5A
KW-0242	Dwarfism	4	155	0.00032	ENSP00000225964,ENSP00000264634,ENSP00000297268,ENSP00000359114	COL11A1,COL1A1,COL1A2,WNT5A
KW-0325	Glycoprotein	13	4352	0.0004	ENSP00000078445,ENSP00000172229,ENSP00000225964,ENSP00000249075,ENSP00000264634,ENSP00000267843,ENSP00000297268,ENSP00000334198,ENSP00000339730,ENSP00000358698,ENSP00000359114,ENSP00000363826,ENSP00000378517	CACNA1H,COL11A1,COL1A1,COL1A2,CREB3L3,FGF7,FZD8,LIF,NGFR,SPP1,THBS4,WNT2B,WNT5A
KW-0879	Wnt signaling pathway	4	191	0.00048	ENSP00000264634,ENSP00000274063,ENSP00000358698,ENSP00000363826	FZD8,SFRP2,WNT2B,WNT5A
KW-1015	Disulfide bond	11	3284	0.00076	ENSP00000172229,ENSP00000225964,ENSP00000249075,ENSP00000264634,ENSP00000274063,ENSP00000297268,ENSP00000299855,ENSP00000339730,ENSP00000358698,ENSP00000359114,ENSP00000363826	COL11A1,COL1A1,COL1A2,FZD8,LIF,MMP3,NGFR,SFRP2,THBS4,WNT2B,WNT5A
KW-0176	Collagen	3	84	0.00086	ENSP00000225964,ENSP00000297268,ENSP00000359114	COL11A1,COL1A1,COL1A2
KW-0106	Calcium	6	872	0.0013	ENSP00000225964,ENSP00000297268,ENSP00000299855,ENSP00000334198,ENSP00000339730,ENSP00000359114	CACNA1H,COL11A1,COL1A1,COL1A2,MMP3,THBS4
KW-0248	Ehlers-Danlos syndrome	2	17	0.0013	ENSP00000225964,ENSP00000297268	COL1A1,COL1A2
KW-0339	Growth factor	3	130	0.0021	ENSP00000249075,ENSP00000267843,ENSP00000339730	FGF7,LIF,THBS4
KW-0379	Hydroxylation	3	136	0.0021	ENSP00000225964,ENSP00000297268,ENSP00000359114	COL11A1,COL1A1,COL1A2
KW-1065	Osteogenesis imperfecta	2	23	0.0021	ENSP00000225964,ENSP00000297268	COL1A1,COL1A2
KW-0834	Unfolded protein response	2	38	0.0043	ENSP00000078445,ENSP00000339730	CREB3L3,THBS4
KW-0497	Mitogen	2	40	0.0044	ENSP00000267843,ENSP00000339730	FGF7,THBS4
KW-0217	Developmental protein	5	957	0.0102	ENSP00000172229,ENSP00000264634,ENSP00000274063,ENSP00000358698,ENSP00000363826	FZD8,NGFR,SFRP2,WNT2B,WNT5A
KW-0873	Pyrrolidone carboxylic acid	2	66	0.0102	ENSP00000225964,ENSP00000297268	COL1A1,COL1A2

## Sheet: biological process
Enrichment:	biological process
#term ID	term description	observed gene count	background gene count	false discovery rate	matching proteins in your network (IDs)	matching proteins in your network (labels)
GO:0009987	cellular process	19	14652	0.0197	ENSP00000078445,ENSP00000172229,ENSP00000225964,ENSP00000249075,ENSP00000264634,ENSP00000267843,ENSP00000274063,ENSP00000297268,ENSP00000299855,ENSP00000314807,ENSP00000319814,ENSP00000327145,ENSP00000334198,ENSP00000339730,ENSP00000357625,ENSP00000358698,ENSP00000359114,ENSP00000363826,ENSP00000378517	BNIP3,CACNA1H,COL11A1,COL1A1,COL1A2,CREB3L3,FGF7,FLNC,FZD8,IL1RAP,LIF,MMP3,NGFR,PCK1,SFRP2,SPP1,THBS4,WNT2B,WNT5A
GO:0050896	response to stimulus	18	7824	0.00012	ENSP00000078445,ENSP00000172229,ENSP00000225964,ENSP00000249075,ENSP00000264634,ENSP00000267843,ENSP00000274063,ENSP00000297268,ENSP00000299855,ENSP00000314807,ENSP00000319814,ENSP00000334198,ENSP00000339730,ENSP00000357625,ENSP00000358698,ENSP00000359114,ENSP00000363826,ENSP00000378517	BNIP3,CACNA1H,COL11A1,COL1A1,COL1A2,CREB3L3,FGF7,FZD8,IL1RAP,LIF,MMP3,NGFR,PCK1,SFRP2,SPP1,THBS4,WNT2B,WNT5A
GO:0051716	cellular response to stimulus	17	6212	0.00012	ENSP00000078445,ENSP00000172229,ENSP00000225964,ENSP00000249075,ENSP00000264634,ENSP00000267843,ENSP00000274063,ENSP00000297268,ENSP00000299855,ENSP00000314807,ENSP00000319814,ENSP00000334198,ENSP00000339730,ENSP00000357625,ENSP00000358698,ENSP00000363826,ENSP00000378517	BNIP3,CACNA1H,COL1A1,COL1A2,CREB3L3,FGF7,FZD8,IL1RAP,LIF,MMP3,NGFR,PCK1,SFRP2,SPP1,THBS4,WNT2B,WNT5A
GO:0050794	regulation of cellular process	17	10484	0.0074	ENSP00000078445,ENSP00000172229,ENSP00000225964,ENSP00000249075,ENSP00000264634,ENSP00000267843,ENSP00000274063,ENSP00000297268,ENSP00000299855,ENSP00000314807,ENSP00000319814,ENSP00000334198,ENSP00000339730,ENSP00000357625,ENSP00000358698,ENSP00000363826,ENSP00000378517	BNIP3,CACNA1H,COL1A1,COL1A2,CREB3L3,FGF7,FZD8,IL1RAP,LIF,MMP3,NGFR,PCK1,SFRP2,SPP1,THBS4,WNT2B,WNT5A
GO:0032502	developmental process	16	5401	0.00012	ENSP00000172229,ENSP00000225964,ENSP00000249075,ENSP00000264634,ENSP00000267843,ENSP00000274063,ENSP00000297268,ENSP00000314807,ENSP00000319814,ENSP00000327145,ENSP00000334198,ENSP00000357625,ENSP00000358698,ENSP00000359114,ENSP00000363826,ENSP00000378517	BNIP3,CACNA1H,COL11A1,COL1A1,COL1A2,FGF7,FLNC,FZD8,IL1RAP,LIF,NGFR,PCK1,SFRP2,SPP1,WNT2B,WNT5A
GO:0048522	positive regulation of cellular process	16	4898	0.00012	ENSP00000078445,ENSP00000172229,ENSP00000225964,ENSP00000249075,ENSP00000264634,ENSP00000267843,ENSP00000274063,ENSP00000299855,ENSP00000314807,ENSP00000319814,ENSP00000334198,ENSP00000339730,ENSP00000357625,ENSP00000358698,ENSP00000363826,ENSP00000378517	BNIP3,CACNA1H,COL1A1,CREB3L3,FGF7,FZD8,IL1RAP,LIF,MMP3,NGFR,PCK1,SFRP2,SPP1,THBS4,WNT2B,WNT5A
GO:0007154	cell communication	15	5219	0.00012	ENSP00000078445,ENSP00000172229,ENSP00000225964,ENSP00000249075,ENSP00000264634,ENSP00000267843,ENSP00000274063,ENSP00000297268,ENSP00000299855,ENSP00000314807,ENSP00000319814,ENSP00000334198,ENSP00000357625,ENSP00000358698,ENSP00000363826	BNIP3,CACNA1H,COL1A1,COL1A2,CREB3L3,FGF7,FZD8,IL1RAP,LIF,MMP3,NGFR,PCK1,SFRP2,WNT2B,WNT5A
GO:0042221	response to chemical	15	4153	0.00012	ENSP00000078445,ENSP00000172229,ENSP00000225964,ENSP00000249075,ENSP00000264634,ENSP00000267843,ENSP00000274063,ENSP00000297268,ENSP00000299855,ENSP00000314807,ENSP00000319814,ENSP00000334198,ENSP00000339730,ENSP00000357625,ENSP00000378517	BNIP3,CACNA1H,COL1A1,COL1A2,CREB3L3,FGF7,IL1RAP,LIF,MMP3,NGFR,PCK1,SFRP2,SPP1,THBS4,WNT5A
GO:0048856	anatomical structure development	15	5085	0.00012	ENSP00000172229,ENSP00000225964,ENSP00000249075,ENSP00000264634,ENSP00000267843,ENSP00000274063,ENSP00000297268,ENSP00000314807,ENSP00000327145,ENSP00000334198,ENSP00000357625,ENSP00000358698,ENSP00000359114,ENSP00000363826,ENSP00000378517	BNIP3,CACNA1H,COL11A1,COL1A1,COL1A2,FGF7,FLNC,FZD8,IL1RAP,LIF,NGFR,SFRP2,SPP1,WNT2B,WNT5A
GO:0032501	multicellular organismal process	15	6507	0.0011	ENSP00000172229,ENSP00000225964,ENSP00000249075,ENSP00000264634,ENSP00000267843,ENSP00000274063,ENSP00000297268,ENSP00000314807,ENSP00000334198,ENSP00000339730,ENSP00000357625,ENSP00000358698,ENSP00000359114,ENSP00000363826,ENSP00000378517	BNIP3,CACNA1H,COL11A1,COL1A1,COL1A2,FGF7,FZD8,IL1RAP,LIF,NGFR,SFRP2,SPP1,THBS4,WNT2B,WNT5A
GO:0048583	regulation of response to stimulus	14	3882	0.00012	ENSP00000078445,ENSP00000172229,ENSP00000225964,ENSP00000249075,ENSP00000264634,ENSP00000267843,ENSP00000274063,ENSP00000297268,ENSP00000299855,ENSP00000339730,ENSP00000357625,ENSP00000358698,ENSP00000363826,ENSP00000378517	BNIP3,COL1A1,COL1A2,CREB3L3,FGF7,FZD8,LIF,MMP3,NGFR,SFRP2,SPP1,THBS4,WNT2B,WNT5A
GO:0048731	system development	14	4144	0.00012	ENSP00000172229,ENSP00000225964,ENSP00000249075,ENSP00000264634,ENSP00000267843,ENSP00000274063,ENSP00000297268,ENSP00000314807,ENSP00000334198,ENSP00000357625,ENSP00000358698,ENSP00000359114,ENSP00000363826,ENSP00000378517	BNIP3,CACNA1H,COL11A1,COL1A1,COL1A2,FGF7,FZD8,IL1RAP,LIF,NGFR,SFRP2,SPP1,WNT2B,WNT5A
GO:0023052	signaling	14	5108	0.00052	ENSP00000078445,ENSP00000172229,ENSP00000225964,ENSP00000249075,ENSP00000264634,ENSP00000267843,ENSP00000274063,ENSP00000297268,ENSP00000299855,ENSP00000314807,ENSP00000334198,ENSP00000357625,ENSP00000358698,ENSP00000363826	BNIP3,CACNA1H,COL1A1,COL1A2,CREB3L3,FGF7,FZD8,IL1RAP,LIF,MMP3,NGFR,SFRP2,WNT2B,WNT5A
GO:0031323	regulation of cellular metabolic process	14	6082	0.0022	ENSP00000078445,ENSP00000172229,ENSP00000225964,ENSP00000249075,ENSP00000264634,ENSP00000267843,ENSP00000274063,ENSP00000299855,ENSP00000314807,ENSP00000319814,ENSP00000339730,ENSP00000357625,ENSP00000363826,ENSP00000378517	BNIP3,COL1A1,CREB3L3,FGF7,FZD8,IL1RAP,LIF,MMP3,NGFR,PCK1,SFRP2,SPP1,THBS4,WNT5A
GO:0006950	response to stress	13	3267	0.00012	ENSP00000078445,ENSP00000172229,ENSP00000225964,ENSP00000264634,ENSP00000267843,ENSP00000297268,ENSP00000299855,ENSP00000314807,ENSP00000319814,ENSP00000339730,ENSP00000357625,ENSP00000358698,ENSP00000378517	BNIP3,COL1A1,COL1A2,CREB3L3,FGF7,IL1RAP,MMP3,NGFR,PCK1,SPP1,THBS4,WNT2B,WNT5A
GO:0010033	response to organic substance	13	2815	0.00012	ENSP00000078445,ENSP00000172229,ENSP00000225964,ENSP00000249075,ENSP00000264634,ENSP00000267843,ENSP00000297268,ENSP00000299855,ENSP00000314807,ENSP00000319814,ENSP00000334198,ENSP00000339730,ENSP00000378517	CACNA1H,COL1A1,COL1A2,CREB3L3,FGF7,IL1RAP,LIF,MMP3,NGFR,PCK1,SPP1,THBS4,WNT5A
GO:0030154	cell differentiation	13	3457	0.00012	ENSP00000172229,ENSP00000225964,ENSP00000249075,ENSP00000264634,ENSP00000274063,ENSP00000314807,ENSP00000327145,ENSP00000334198,ENSP00000357625,ENSP00000358698,ENSP00000359114,ENSP00000363826,ENSP00000378517	BNIP3,CACNA1H,COL11A1,COL1A1,FLNC,FZD8,IL1RAP,LIF,NGFR,SFRP2,SPP1,WNT2B,WNT5A
GO:0070887	cellular response to chemical stimulus	13	2672	0.00012	ENSP00000078445,ENSP00000172229,ENSP00000225964,ENSP00000249075,ENSP00000264634,ENSP00000267843,ENSP00000297268,ENSP00000299855,ENSP00000314807,ENSP00000319814,ENSP00000334198,ENSP00000357625,ENSP00000378517	BNIP3,CACNA1H,COL1A1,COL1A2,CREB3L3,FGF7,IL1RAP,LIF,MMP3,NGFR,PCK1,SPP1,WNT5A
GO:0007165	signal transduction	13	4738	0.0011	ENSP00000078445,ENSP00000172229,ENSP00000225964,ENSP00000249075,ENSP00000264634,ENSP00000267843,ENSP00000274063,ENSP00000297268,ENSP00000299855,ENSP00000314807,ENSP00000357625,ENSP00000358698,ENSP00000363826	BNIP3,COL1A1,COL1A2,CREB3L3,FGF7,FZD8,IL1RAP,LIF,MMP3,NGFR,SFRP2,WNT2B,WNT5A
GO:0048513	animal organ development	12	2926	0.00012	ENSP00000225964,ENSP00000249075,ENSP00000264634,ENSP00000267843,ENSP00000274063,ENSP00000297268,ENSP00000334198,ENSP00000357625,ENSP00000358698,ENSP00000359114,ENSP00000363826,ENSP00000378517	BNIP3,CACNA1H,COL11A1,COL1A1,COL1A2,FGF7,FZD8,LIF,SFRP2,SPP1,WNT2B,WNT5A
GO:0071310	cellular response to organic substance	12	2219	0.00012	ENSP00000078445,ENSP00000172229,ENSP00000225964,ENSP00000249075,ENSP00000264634,ENSP00000267843,ENSP00000297268,ENSP00000299855,ENSP00000314807,ENSP00000319814,ENSP00000334198,ENSP00000378517	CACNA1H,COL1A1,COL1A2,CREB3L3,FGF7,IL1RAP,LIF,MMP3,NGFR,PCK1,SPP1,WNT5A
GO:0031325	positive regulation of cellular metabolic process	12	3060	0.00013	ENSP00000078445,ENSP00000172229,ENSP00000225964,ENSP00000249075,ENSP00000264634,ENSP00000267843,ENSP00000274063,ENSP00000319814,ENSP00000339730,ENSP00000357625,ENSP00000363826,ENSP00000378517	BNIP3,COL1A1,CREB3L3,FGF7,FZD8,LIF,NGFR,PCK1,SFRP2,SPP1,THBS4,WNT5A
GO:0016043	cellular component organization	12	5163	0.0063	ENSP00000172229,ENSP00000225964,ENSP00000264634,ENSP00000267843,ENSP00000274063,ENSP00000297268,ENSP00000299855,ENSP00000314807,ENSP00000327145,ENSP00000357625,ENSP00000359114,ENSP00000378517	BNIP3,COL11A1,COL1A1,COL1A2,FGF7,FLNC,IL1RAP,MMP3,NGFR,SFRP2,SPP1,WNT5A
GO:0051171	regulation of nitrogen compound metabolic process	12	5827	0.0145	ENSP00000078445,ENSP00000172229,ENSP00000225964,ENSP00000249075,ENSP00000264634,ENSP00000267843,ENSP00000274063,ENSP00000314807,ENSP00000319814,ENSP00000339730,ENSP00000363826,ENSP00000378517	COL1A1,CREB3L3,FGF7,FZD8,IL1RAP,LIF,NGFR,PCK1,SFRP2,SPP1,THBS4,WNT5A
GO:0080090	regulation of primary metabolic process	12	5982	0.0173	ENSP00000078445,ENSP00000172229,ENSP00000225964,ENSP00000249075,ENSP00000264634,ENSP00000267843,ENSP00000274063,ENSP00000314807,ENSP00000319814,ENSP00000339730,ENSP00000363826,ENSP00000378517	COL1A1,CREB3L3,FGF7,FZD8,IL1RAP,LIF,NGFR,PCK1,SFRP2,SPP1,THBS4,WNT5A
GO:0060255	regulation of macromolecule metabolic process	12	6072	0.0189	ENSP00000078445,ENSP00000172229,ENSP00000225964,ENSP00000249075,ENSP00000264634,ENSP00000267843,ENSP00000274063,ENSP00000314807,ENSP00000319814,ENSP00000339730,ENSP00000363826,ENSP00000378517	COL1A1,CREB3L3,FGF7,FZD8,IL1RAP,LIF,NGFR,PCK1,SFRP2,SPP1,THBS4,WNT5A
GO:0007166	cell surface receptor signaling pathway	11	2198	0.00012	ENSP00000172229,ENSP00000225964,ENSP00000249075,ENSP00000264634,ENSP00000267843,ENSP00000274063,ENSP00000297268,ENSP00000299855,ENSP00000314807,ENSP00000358698,ENSP00000363826	COL1A1,COL1A2,FGF7,FZD8,IL1RAP,LIF,MMP3,NGFR,SFRP2,WNT2B,WNT5A
GO:0009605	response to external stimulus	11	2152	0.00012	ENSP00000172229,ENSP00000225964,ENSP00000264634,ENSP00000267843,ENSP00000274063,ENSP00000314807,ENSP00000319814,ENSP00000357625,ENSP00000358698,ENSP00000359114,ENSP00000378517	BNIP3,COL11A1,COL1A1,FGF7,IL1RAP,NGFR,PCK1,SFRP2,SPP1,WNT2B,WNT5A
GO:0009653	anatomical structure morphogenesis	11	1992	0.00012	ENSP00000172229,ENSP00000225964,ENSP00000249075,ENSP00000264634,ENSP00000267843,ENSP00000274063,ENSP00000297268,ENSP00000334198,ENSP00000358698,ENSP00000359114,ENSP00000363826	CACNA1H,COL11A1,COL1A1,COL1A2,FGF7,FZD8,LIF,NGFR,SFRP2,WNT2B,WNT5A
GO:0048584	positive regulation of response to stimulus	11	2054	0.00012	ENSP00000078445,ENSP00000225964,ENSP00000249075,ENSP00000264634,ENSP00000267843,ENSP00000274063,ENSP00000299855,ENSP00000339730,ENSP00000357625,ENSP00000358698,ENSP00000363826	BNIP3,COL1A1,CREB3L3,FGF7,FZD8,LIF,MMP3,SFRP2,THBS4,WNT2B,WNT5A
GO:0050793	regulation of developmental process	11	2416	0.00012	ENSP00000172229,ENSP00000225964,ENSP00000249075,ENSP00000264634,ENSP00000267843,ENSP00000274063,ENSP00000314807,ENSP00000339730,ENSP00000357625,ENSP00000358698,ENSP00000378517	BNIP3,COL1A1,FGF7,IL1RAP,LIF,NGFR,SFRP2,SPP1,THBS4,WNT2B,WNT5A
GO:0051239	regulation of multicellular organismal process	11	2788	0.00034	ENSP00000172229,ENSP00000225964,ENSP00000249075,ENSP00000264634,ENSP00000267843,ENSP00000274063,ENSP00000314807,ENSP00000334198,ENSP00000339730,ENSP00000358698,ENSP00000378517	CACNA1H,COL1A1,FGF7,IL1RAP,LIF,NGFR,SFRP2,SPP1,THBS4,WNT2B,WNT5A
GO:0051173	positive regulation of nitrogen compound metabolic process	11	2946	0.00053	ENSP00000078445,ENSP00000172229,ENSP00000225964,ENSP00000249075,ENSP00000264634,ENSP00000267843,ENSP00000274063,ENSP00000319814,ENSP00000339730,ENSP00000363826,ENSP00000378517	COL1A1,CREB3L3,FGF7,FZD8,LIF,NGFR,PCK1,SFRP2,SPP1,THBS4,WNT5A
GO:0010604	positive regulation of macromolecule metabolic process	11	3081	0.00073	ENSP00000078445,ENSP00000172229,ENSP00000225964,ENSP00000249075,ENSP00000264634,ENSP00000267843,ENSP00000274063,ENSP00000319814,ENSP00000339730,ENSP00000363826,ENSP00000378517	COL1A1,CREB3L3,FGF7,FZD8,LIF,NGFR,PCK1,SFRP2,SPP1,THBS4,WNT5A
GO:0006355	regulation of transcription, DNA-templated	11	3661	0.0022	ENSP00000078445,ENSP00000172229,ENSP00000225964,ENSP00000249075,ENSP00000264634,ENSP00000267843,ENSP00000274063,ENSP00000314807,ENSP00000319814,ENSP00000363826,ENSP00000378517	COL1A1,CREB3L3,FGF7,FZD8,IL1RAP,LIF,NGFR,PCK1,SFRP2,SPP1,WNT5A
GO:0045893	positive regulation of transcription, DNA-templated	10	1435	0.00012	ENSP00000078445,ENSP00000172229,ENSP00000225964,ENSP00000249075,ENSP00000264634,ENSP00000267843,ENSP00000274063,ENSP00000319814,ENSP00000363826,ENSP00000378517	COL1A1,CREB3L3,FGF7,FZD8,LIF,NGFR,PCK1,SFRP2,SPP1,WNT5A
GO:2000026	regulation of multicellular organismal development	10	1876	0.00012	ENSP00000172229,ENSP00000225964,ENSP00000249075,ENSP00000264634,ENSP00000267843,ENSP00000274063,ENSP00000314807,ENSP00000339730,ENSP00000358698,ENSP00000378517	COL1A1,FGF7,IL1RAP,LIF,NGFR,SFRP2,SPP1,THBS4,WNT2B,WNT5A
GO:0002376	immune system process	10	2370	0.00055	ENSP00000172229,ENSP00000225964,ENSP00000249075,ENSP00000264634,ENSP00000274063,ENSP00000297268,ENSP00000314807,ENSP00000357625,ENSP00000358698,ENSP00000363826	BNIP3,COL1A1,COL1A2,FZD8,IL1RAP,LIF,NGFR,SFRP2,WNT2B,WNT5A
GO:0032879	regulation of localization	10	2524	0.00083	ENSP00000172229,ENSP00000225964,ENSP00000249075,ENSP00000264634,ENSP00000267843,ENSP00000274063,ENSP00000314807,ENSP00000334198,ENSP00000339730,ENSP00000378517	CACNA1H,COL1A1,FGF7,IL1RAP,LIF,NGFR,SFRP2,SPP1,THBS4,WNT5A
GO:0009966	regulation of signal transduction	10	3033	0.0024	ENSP00000225964,ENSP00000249075,ENSP00000264634,ENSP00000267843,ENSP00000274063,ENSP00000339730,ENSP00000357625,ENSP00000358698,ENSP00000363826,ENSP00000378517	BNIP3,COL1A1,FGF7,FZD8,LIF,SFRP2,SPP1,THBS4,WNT2B,WNT5A
GO:0065008	regulation of biological quality	10	3559	0.0057	ENSP00000172229,ENSP00000225964,ENSP00000249075,ENSP00000264634,ENSP00000297268,ENSP00000314807,ENSP00000319814,ENSP00000334198,ENSP00000357625,ENSP00000378517	BNIP3,CACNA1H,COL1A1,COL1A2,IL1RAP,LIF,NGFR,PCK1,SPP1,WNT5A
GO:0019538	protein metabolic process	10	4194	0.015	ENSP00000172229,ENSP00000249075,ENSP00000264634,ENSP00000267843,ENSP00000299855,ENSP00000314807,ENSP00000319814,ENSP00000357625,ENSP00000359114,ENSP00000378517	BNIP3,COL11A1,FGF7,IL1RAP,LIF,MMP3,NGFR,PCK1,SPP1,WNT5A
GO:0048519	negative regulation of biological process	10	4953	0.0372	ENSP00000172229,ENSP00000225964,ENSP00000249075,ENSP00000264634,ENSP00000274063,ENSP00000299855,ENSP00000339730,ENSP00000357625,ENSP00000363826,ENSP00000378517	BNIP3,COL1A1,FZD8,LIF,MMP3,NGFR,SFRP2,SPP1,THBS4,WNT5A
GO:0022603	regulation of anatomical structure morphogenesis	9	961	0.00012	ENSP00000172229,ENSP00000249075,ENSP00000264634,ENSP00000267843,ENSP00000274063,ENSP00000339730,ENSP00000357625,ENSP00000358698,ENSP00000378517	BNIP3,FGF7,LIF,NGFR,SFRP2,SPP1,THBS4,WNT2B,WNT5A
GO:0051094	positive regulation of developmental process	9	1286	0.00012	ENSP00000172229,ENSP00000225964,ENSP00000249075,ENSP00000264634,ENSP00000267843,ENSP00000274063,ENSP00000314807,ENSP00000357625,ENSP00000358698	BNIP3,COL1A1,FGF7,IL1RAP,LIF,NGFR,SFRP2,WNT2B,WNT5A
GO:0022008	neurogenesis	9	1519	0.00015	ENSP00000172229,ENSP00000249075,ENSP00000264634,ENSP00000274063,ENSP00000314807,ENSP00000357625,ENSP00000358698,ENSP00000363826,ENSP00000378517	BNIP3,FZD8,IL1RAP,LIF,NGFR,SFRP2,SPP1,WNT2B,WNT5A
GO:0051240	positive regulation of multicellular organismal process	9	1551	0.00018	ENSP00000172229,ENSP00000225964,ENSP00000249075,ENSP00000264634,ENSP00000267843,ENSP00000274063,ENSP00000314807,ENSP00000358698,ENSP00000378517	COL1A1,FGF7,IL1RAP,LIF,NGFR,SFRP2,SPP1,WNT2B,WNT5A
GO:0010647	positive regulation of cell communication	9	1631	0.00025	ENSP00000225964,ENSP00000249075,ENSP00000264634,ENSP00000267843,ENSP00000274063,ENSP00000357625,ENSP00000358698,ENSP00000363826,ENSP00000378517	BNIP3,COL1A1,FGF7,FZD8,LIF,SFRP2,SPP1,WNT2B,WNT5A
GO:0023056	positive regulation of signaling	9	1638	0.00025	ENSP00000225964,ENSP00000249075,ENSP00000264634,ENSP00000267843,ENSP00000274063,ENSP00000357625,ENSP00000358698,ENSP00000363826,ENSP00000378517	BNIP3,COL1A1,FGF7,FZD8,LIF,SFRP2,SPP1,WNT2B,WNT5A
GO:0065009	regulation of molecular function	9	3322	0.0122	ENSP00000172229,ENSP00000249075,ENSP00000264634,ENSP00000267843,ENSP00000274063,ENSP00000314807,ENSP00000339730,ENSP00000363826,ENSP00000378517	FGF7,FZD8,IL1RAP,LIF,NGFR,SFRP2,SPP1,THBS4,WNT5A
GO:0009887	animal organ morphogenesis	8	865	0.00012	ENSP00000225964,ENSP00000249075,ENSP00000264634,ENSP00000267843,ENSP00000274063,ENSP00000297268,ENSP00000358698,ENSP00000359114	COL11A1,COL1A1,COL1A2,FGF7,LIF,SFRP2,WNT2B,WNT5A
GO:0071345	cellular response to cytokine stimulus	8	953	0.00012	ENSP00000172229,ENSP00000225964,ENSP00000249075,ENSP00000264634,ENSP00000297268,ENSP00000299855,ENSP00000314807,ENSP00000319814	COL1A1,COL1A2,IL1RAP,LIF,MMP3,NGFR,PCK1,WNT5A
GO:1901701	cellular response to oxygen-containing compound	8	896	0.00012	ENSP00000172229,ENSP00000225964,ENSP00000264634,ENSP00000297268,ENSP00000299855,ENSP00000319814,ENSP00000357625,ENSP00000378517	BNIP3,COL1A1,COL1A2,MMP3,NGFR,PCK1,SPP1,WNT5A
GO:0071495	cellular response to endogenous stimulus	8	1106	0.00015	ENSP00000172229,ENSP00000225964,ENSP00000264634,ENSP00000267843,ENSP00000297268,ENSP00000319814,ENSP00000334198,ENSP00000378517	CACNA1H,COL1A1,COL1A2,FGF7,NGFR,PCK1,SPP1,WNT5A
GO:0048699	generation of neurons	8	1422	0.00068	ENSP00000172229,ENSP00000249075,ENSP00000264634,ENSP00000274063,ENSP00000314807,ENSP00000358698,ENSP00000363826,ENSP00000378517	FZD8,IL1RAP,LIF,NGFR,SFRP2,SPP1,WNT2B,WNT5A
GO:0009967	positive regulation of signal transduction	8	1493	0.00086	ENSP00000225964,ENSP00000249075,ENSP00000264634,ENSP00000267843,ENSP00000274063,ENSP00000357625,ENSP00000358698,ENSP00000363826	BNIP3,COL1A1,FGF7,FZD8,LIF,SFRP2,WNT2B,WNT5A
GO:0009888	tissue development	8	1626	0.0014	ENSP00000225964,ENSP00000249075,ENSP00000264634,ENSP00000267843,ENSP00000274063,ENSP00000358698,ENSP00000359114,ENSP00000378517	COL11A1,COL1A1,FGF7,LIF,SFRP2,SPP1,WNT2B,WNT5A
GO:0051128	regulation of cellular component organization	8	2306	0.0064	ENSP00000172229,ENSP00000249075,ENSP00000264634,ENSP00000274063,ENSP00000299855,ENSP00000314807,ENSP00000357625,ENSP00000378517	BNIP3,IL1RAP,LIF,MMP3,NGFR,SFRP2,SPP1,WNT5A
GO:0072359	circulatory system development	7	807	0.00021	ENSP00000225964,ENSP00000249075,ENSP00000264634,ENSP00000274063,ENSP00000297268,ENSP00000359114,ENSP00000363826	COL11A1,COL1A1,COL1A2,FZD8,LIF,SFRP2,WNT5A
GO:0045944	positive regulation of transcription by RNA polymerase II	7	1104	0.001	ENSP00000078445,ENSP00000172229,ENSP00000249075,ENSP00000264634,ENSP00000274063,ENSP00000319814,ENSP00000363826	CREB3L3,FZD8,LIF,NGFR,PCK1,SFRP2,WNT5A
GO:0032270	positive regulation of cellular protein metabolic process	7	1496	0.0035	ENSP00000172229,ENSP00000249075,ENSP00000264634,ENSP00000267843,ENSP00000274063,ENSP00000339730,ENSP00000363826	FGF7,FZD8,LIF,NGFR,SFRP2,THBS4,WNT5A
GO:0033554	cellular response to stress	7	1553	0.0041	ENSP00000078445,ENSP00000264634,ENSP00000299855,ENSP00000319814,ENSP00000339730,ENSP00000357625,ENSP00000358698	BNIP3,CREB3L3,MMP3,PCK1,THBS4,WNT2B,WNT5A
GO:0045595	regulation of cell differentiation	7	1695	0.0057	ENSP00000172229,ENSP00000225964,ENSP00000249075,ENSP00000264634,ENSP00000274063,ENSP00000314807,ENSP00000378517	COL1A1,IL1RAP,LIF,NGFR,SFRP2,SPP1,WNT5A
GO:0031324	negative regulation of cellular metabolic process	7	2463	0.0274	ENSP00000172229,ENSP00000249075,ENSP00000264634,ENSP00000274063,ENSP00000299855,ENSP00000357625,ENSP00000363826	BNIP3,FZD8,LIF,MMP3,NGFR,SFRP2,WNT5A
GO:0051704	multi-organism process	7	2514	0.0296	ENSP00000172229,ENSP00000249075,ENSP00000264634,ENSP00000314807,ENSP00000319814,ENSP00000357625,ENSP00000378517	BNIP3,IL1RAP,LIF,NGFR,PCK1,SPP1,WNT5A
GO:0001501	skeletal system development	6	457	0.00012	ENSP00000225964,ENSP00000264634,ENSP00000274063,ENSP00000297268,ENSP00000358698,ENSP00000359114	COL11A1,COL1A1,COL1A2,SFRP2,WNT2B,WNT5A
GO:0030198	extracellular matrix organization	6	296	0.00012	ENSP00000225964,ENSP00000274063,ENSP00000297268,ENSP00000299855,ENSP00000359114,ENSP00000378517	COL11A1,COL1A1,COL1A2,MMP3,SFRP2,SPP1
GO:0010469	regulation of signaling receptor activity	6	577	0.00036	ENSP00000249075,ENSP00000264634,ENSP00000267843,ENSP00000274063,ENSP00000339730,ENSP00000378517	FGF7,LIF,SFRP2,SPP1,THBS4,WNT5A
GO:0050767	regulation of neurogenesis	6	730	0.001	ENSP00000172229,ENSP00000249075,ENSP00000264634,ENSP00000274063,ENSP00000314807,ENSP00000378517	IL1RAP,LIF,NGFR,SFRP2,SPP1,WNT5A
GO:0048646	anatomical structure formation involved in morphogenesis	6	831	0.0016	ENSP00000225964,ENSP00000264634,ENSP00000274063,ENSP00000334198,ENSP00000359114,ENSP00000363826	CACNA1H,COL11A1,COL1A1,FZD8,SFRP2,WNT5A
GO:0045597	positive regulation of cell differentiation	6	908	0.0022	ENSP00000172229,ENSP00000225964,ENSP00000249075,ENSP00000264634,ENSP00000274063,ENSP00000314807	COL1A1,IL1RAP,LIF,NGFR,SFRP2,WNT5A
GO:0051093	negative regulation of developmental process	6	910	0.0022	ENSP00000172229,ENSP00000264634,ENSP00000274063,ENSP00000339730,ENSP00000357625,ENSP00000378517	BNIP3,NGFR,SFRP2,SPP1,THBS4,WNT5A
GO:0001934	positive regulation of protein phosphorylation	6	941	0.0024	ENSP00000249075,ENSP00000264634,ENSP00000267843,ENSP00000274063,ENSP00000339730,ENSP00000363826	FGF7,FZD8,LIF,SFRP2,THBS4,WNT5A
GO:0051130	positive regulation of cellular component organization	6	1128	0.0045	ENSP00000172229,ENSP00000249075,ENSP00000264634,ENSP00000299855,ENSP00000314807,ENSP00000357625	BNIP3,IL1RAP,LIF,MMP3,NGFR,WNT5A
GO:0040011	locomotion	6	1144	0.0047	ENSP00000172229,ENSP00000225964,ENSP00000264634,ENSP00000267843,ENSP00000297268,ENSP00000339730	COL1A1,COL1A2,FGF7,NGFR,THBS4,WNT5A
GO:0080134	regulation of response to stress	6	1299	0.0076	ENSP00000078445,ENSP00000264634,ENSP00000274063,ENSP00000299855,ENSP00000363826,ENSP00000378517	CREB3L3,FZD8,MMP3,SFRP2,SPP1,WNT5A
GO:0048468	cell development	6	1493	0.0128	ENSP00000172229,ENSP00000249075,ENSP00000264634,ENSP00000274063,ENSP00000327145,ENSP00000359114	COL11A1,FLNC,LIF,NGFR,SFRP2,WNT5A
GO:0035556	intracellular signal transduction	6	1528	0.014	ENSP00000172229,ENSP00000249075,ENSP00000264634,ENSP00000267843,ENSP00000297268,ENSP00000357625	BNIP3,COL1A2,FGF7,LIF,NGFR,WNT5A
GO:0042127	regulation of cell population proliferation	6	1594	0.0165	ENSP00000172229,ENSP00000249075,ENSP00000264634,ENSP00000267843,ENSP00000274063,ENSP00000339730	FGF7,LIF,NGFR,SFRP2,THBS4,WNT5A
GO:0051049	regulation of transport	6	1732	0.0222	ENSP00000172229,ENSP00000249075,ENSP00000264634,ENSP00000314807,ENSP00000334198,ENSP00000378517	CACNA1H,IL1RAP,LIF,NGFR,SPP1,WNT5A
GO:0051216	cartilage development	5	147	0.00012	ENSP00000225964,ENSP00000264634,ENSP00000274063,ENSP00000358698,ENSP00000359114	COL11A1,COL1A1,SFRP2,WNT2B,WNT5A
GO:1905330	regulation of morphogenesis of an epithelium	5	130	0.00012	ENSP00000249075,ENSP00000264634,ENSP00000267843,ENSP00000274063,ENSP00000358698	FGF7,LIF,SFRP2,WNT2B,WNT5A
GO:2000027	regulation of animal organ morphogenesis	5	207	0.00012	ENSP00000249075,ENSP00000264634,ENSP00000267843,ENSP00000274063,ENSP00000358698	FGF7,LIF,SFRP2,WNT2B,WNT5A
GO:0071496	cellular response to external stimulus	5	305	0.00026	ENSP00000225964,ENSP00000274063,ENSP00000319814,ENSP00000357625,ENSP00000358698	BNIP3,COL1A1,PCK1,SFRP2,WNT2B
GO:0050678	regulation of epithelial cell proliferation	5	311	0.00029	ENSP00000172229,ENSP00000264634,ENSP00000267843,ENSP00000274063,ENSP00000339730	FGF7,NGFR,SFRP2,THBS4,WNT5A
GO:0048608	reproductive structure development	5	405	0.00079	ENSP00000249075,ENSP00000264634,ENSP00000274063,ENSP00000358698,ENSP00000378517	LIF,SFRP2,SPP1,WNT2B,WNT5A
GO:0010975	regulation of neuron projection development	5	443	0.0011	ENSP00000172229,ENSP00000264634,ENSP00000274063,ENSP00000314807,ENSP00000378517	IL1RAP,NGFR,SFRP2,SPP1,WNT5A
GO:0031667	response to nutrient levels	5	455	0.0012	ENSP00000225964,ENSP00000274063,ENSP00000319814,ENSP00000358698,ENSP00000378517	COL1A1,PCK1,SFRP2,SPP1,WNT2B
GO:0061061	muscle structure development	5	457	0.0012	ENSP00000249075,ENSP00000264634,ENSP00000327145,ENSP00000334198,ENSP00000359114	CACNA1H,COL11A1,FLNC,LIF,WNT5A
GO:0001944	vasculature development	5	487	0.0014	ENSP00000225964,ENSP00000249075,ENSP00000274063,ENSP00000297268,ENSP00000363826	COL1A1,COL1A2,FZD8,LIF,SFRP2
GO:0010035	response to inorganic substance	5	491	0.0014	ENSP00000225964,ENSP00000264634,ENSP00000299855,ENSP00000334198,ENSP00000357625	BNIP3,CACNA1H,COL1A1,MMP3,WNT5A
GO:0071363	cellular response to growth factor stimulus	5	477	0.0014	ENSP00000172229,ENSP00000225964,ENSP00000264634,ENSP00000267843,ENSP00000297268	COL1A1,COL1A2,FGF7,NGFR,WNT5A
GO:0043009	chordate embryonic development	5	550	0.0021	ENSP00000225964,ENSP00000249075,ENSP00000264634,ENSP00000274063,ENSP00000359114	COL11A1,COL1A1,LIF,SFRP2,WNT5A
GO:1901699	cellular response to nitrogen compound	5	568	0.0023	ENSP00000172229,ENSP00000225964,ENSP00000297268,ENSP00000299855,ENSP00000319814	COL1A1,COL1A2,MMP3,NGFR,PCK1
GO:0080135	regulation of cellular response to stress	5	618	0.0028	ENSP00000264634,ENSP00000274063,ENSP00000299855,ENSP00000363826,ENSP00000378517	FZD8,MMP3,SFRP2,SPP1,WNT5A
GO:0051129	negative regulation of cellular component organization	5	632	0.0031	ENSP00000172229,ENSP00000249075,ENSP00000264634,ENSP00000357625,ENSP00000378517	BNIP3,LIF,NGFR,SPP1,WNT5A
GO:0019221	cytokine-mediated signaling pathway	5	655	0.0035	ENSP00000172229,ENSP00000249075,ENSP00000297268,ENSP00000299855,ENSP00000314807	COL1A2,IL1RAP,LIF,MMP3,NGFR
GO:0010942	positive regulation of cell death	5	663	0.0036	ENSP00000172229,ENSP00000264634,ENSP00000274063,ENSP00000299855,ENSP00000357625	BNIP3,MMP3,NGFR,SFRP2,WNT5A
GO:1903530	regulation of secretion by cell	5	672	0.0038	ENSP00000249075,ENSP00000264634,ENSP00000314807,ENSP00000334198,ENSP00000378517	CACNA1H,IL1RAP,LIF,SPP1,WNT5A
GO:0007167	enzyme linked receptor protein signaling pathway	5	698	0.0042	ENSP00000172229,ENSP00000225964,ENSP00000249075,ENSP00000267843,ENSP00000297268	COL1A1,COL1A2,FGF7,LIF,NGFR
GO:0030334	regulation of cell migration	5	753	0.0052	ENSP00000225964,ENSP00000264634,ENSP00000267843,ENSP00000274063,ENSP00000339730	COL1A1,FGF7,SFRP2,THBS4,WNT5A
GO:0035295	tube development	5	793	0.0061	ENSP00000249075,ENSP00000264634,ENSP00000267843,ENSP00000274063,ENSP00000363826	FGF7,FZD8,LIF,SFRP2,WNT5A
GO:0033993	response to lipid	5	825	0.0069	ENSP00000172229,ENSP00000225964,ENSP00000264634,ENSP00000319814,ENSP00000378517	COL1A1,NGFR,PCK1,SPP1,WNT5A
GO:0008284	positive regulation of cell population proliferation	5	878	0.0082	ENSP00000249075,ENSP00000264634,ENSP00000267843,ENSP00000274063,ENSP00000339730	FGF7,LIF,SFRP2,THBS4,WNT5A
GO:0030182	neuron differentiation	5	940	0.0104	ENSP00000172229,ENSP00000249075,ENSP00000264634,ENSP00000358698,ENSP00000363826	FZD8,LIF,NGFR,WNT2B,WNT5A
GO:0009628	response to abiotic stimulus	5	1052	0.0151	ENSP00000225964,ENSP00000274063,ENSP00000319814,ENSP00000357625,ENSP00000359114	BNIP3,COL11A1,COL1A1,PCK1,SFRP2
GO:0007267	cell-cell signaling	5	1073	0.0161	ENSP00000264634,ENSP00000267843,ENSP00000274063,ENSP00000358698,ENSP00000363826	FGF7,FZD8,SFRP2,WNT2B,WNT5A
GO:0051241	negative regulation of multicellular organismal process	5	1098	0.0172	ENSP00000172229,ENSP00000264634,ENSP00000274063,ENSP00000339730,ENSP00000378517	NGFR,SFRP2,SPP1,THBS4,WNT5A
GO:0051707	response to other organism	5	1173	0.0209	ENSP00000172229,ENSP00000264634,ENSP00000314807,ENSP00000319814,ENSP00000357625	BNIP3,IL1RAP,NGFR,PCK1,WNT5A
GO:0006952	defense response	5	1234	0.0243	ENSP00000172229,ENSP00000264634,ENSP00000314807,ENSP00000357625,ENSP00000378517	BNIP3,IL1RAP,NGFR,SPP1,WNT5A
GO:0006928	movement of cell or subcellular component	5	1355	0.0329	ENSP00000172229,ENSP00000225964,ENSP00000264634,ENSP00000297268,ENSP00000339730	COL1A1,COL1A2,NGFR,THBS4,WNT5A
GO:0002682	regulation of immune system process	5	1391	0.0355	ENSP00000225964,ENSP00000249075,ENSP00000264634,ENSP00000297268,ENSP00000339730	COL1A1,COL1A2,LIF,THBS4,WNT5A
GO:0030199	collagen fibril organization	4	39	0.00012	ENSP00000225964,ENSP00000274063,ENSP00000297268,ENSP00000359114	COL11A1,COL1A1,COL1A2,SFRP2
GO:0090263	positive regulation of canonical Wnt signaling pathway	4	94	0.00012	ENSP00000225964,ENSP00000264634,ENSP00000274063,ENSP00000358698	COL1A1,SFRP2,WNT2B,WNT5A
GO:0071241	cellular response to inorganic substance	4	185	0.00068	ENSP00000264634,ENSP00000299855,ENSP00000334198,ENSP00000357625	BNIP3,CACNA1H,MMP3,WNT5A
GO:0071229	cellular response to acid chemical	4	196	0.00079	ENSP00000225964,ENSP00000264634,ENSP00000297268,ENSP00000319814	COL1A1,COL1A2,PCK1,WNT5A
GO:0031668	cellular response to extracellular stimulus	4	235	0.0013	ENSP00000225964,ENSP00000274063,ENSP00000319814,ENSP00000358698	COL1A1,PCK1,SFRP2,WNT2B
GO:0050730	regulation of peptidyl-tyrosine phosphorylation	4	237	0.0014	ENSP00000249075,ENSP00000267843,ENSP00000274063,ENSP00000339730	FGF7,LIF,SFRP2,THBS4
GO:0045765	regulation of angiogenesis	4	277	0.002	ENSP00000172229,ENSP00000264634,ENSP00000274063,ENSP00000339730	NGFR,SFRP2,THBS4,WNT5A
GO:0007517	muscle organ development	4	287	0.0021	ENSP00000249075,ENSP00000264634,ENSP00000334198,ENSP00000359114	CACNA1H,COL11A1,LIF,WNT5A
GO:0071214	cellular response to abiotic stimulus	4	282	0.0021	ENSP00000225964,ENSP00000274063,ENSP00000319814,ENSP00000357625	BNIP3,COL1A1,PCK1,SFRP2
GO:0016055	Wnt signaling pathway	4	303	0.0024	ENSP00000264634,ENSP00000274063,ENSP00000358698,ENSP00000363826	FZD8,SFRP2,WNT2B,WNT5A
GO:1903532	positive regulation of secretion by cell	4	364	0.0038	ENSP00000264634,ENSP00000314807,ENSP00000334198,ENSP00000378517	CACNA1H,IL1RAP,SPP1,WNT5A
GO:0043588	skin development	4	373	0.004	ENSP00000225964,ENSP00000264634,ENSP00000267843,ENSP00000297268	COL1A1,COL1A2,FGF7,WNT5A
GO:0050769	positive regulation of neurogenesis	4	425	0.0055	ENSP00000172229,ENSP00000249075,ENSP00000264634,ENSP00000314807	IL1RAP,LIF,NGFR,WNT5A
GO:0030335	positive regulation of cell migration	4	452	0.0064	ENSP00000225964,ENSP00000264634,ENSP00000267843,ENSP00000339730	COL1A1,FGF7,THBS4,WNT5A
GO:0001568	blood vessel development	4	464	0.0069	ENSP00000225964,ENSP00000274063,ENSP00000297268,ENSP00000363826	COL1A1,COL1A2,FZD8,SFRP2
GO:0071396	cellular response to lipid	4	486	0.0076	ENSP00000225964,ENSP00000264634,ENSP00000319814,ENSP00000378517	COL1A1,PCK1,SPP1,WNT5A
GO:0071417	cellular response to organonitrogen compound	4	485	0.0076	ENSP00000172229,ENSP00000225964,ENSP00000297268,ENSP00000319814	COL1A1,COL1A2,NGFR,PCK1
GO:0048729	tissue morphogenesis	4	522	0.0091	ENSP00000264634,ENSP00000267843,ENSP00000274063,ENSP00000359114	COL11A1,FGF7,SFRP2,WNT5A
GO:0030097	hemopoiesis	4	526	0.0093	ENSP00000264634,ENSP00000274063,ENSP00000358698,ENSP00000363826	FZD8,SFRP2,WNT2B,WNT5A
GO:0009611	response to wounding	4	547	0.0105	ENSP00000225964,ENSP00000264634,ENSP00000267843,ENSP00000297268	COL1A1,COL1A2,FGF7,WNT5A
GO:0009617	response to bacterium	4	555	0.0108	ENSP00000172229,ENSP00000264634,ENSP00000319814,ENSP00000357625	BNIP3,NGFR,PCK1,WNT5A
GO:0043065	positive regulation of apoptotic process	4	604	0.0136	ENSP00000172229,ENSP00000264634,ENSP00000274063,ENSP00000357625	BNIP3,NGFR,SFRP2,WNT5A
GO:0008285	negative regulation of cell population proliferation	4	669	0.018	ENSP00000172229,ENSP00000249075,ENSP00000264634,ENSP00000274063	LIF,NGFR,SFRP2,WNT5A
GO:0008283	cell population proliferation	4	676	0.0184	ENSP00000264634,ENSP00000267843,ENSP00000274063,ENSP00000358698	FGF7,SFRP2,WNT2B,WNT5A
GO:0045596	negative regulation of cell differentiation	4	683	0.0188	ENSP00000172229,ENSP00000264634,ENSP00000274063,ENSP00000378517	NGFR,SFRP2,SPP1,WNT5A
GO:0060322	head development	4	692	0.0194	ENSP00000225964,ENSP00000264634,ENSP00000357625,ENSP00000358698	BNIP3,COL1A1,WNT2B,WNT5A
GO:0043408	regulation of MAPK cascade	4	712	0.0208	ENSP00000249075,ENSP00000264634,ENSP00000274063,ENSP00000363826	FZD8,LIF,SFRP2,WNT5A
GO:0016477	cell migration	4	812	0.0292	ENSP00000225964,ENSP00000264634,ENSP00000297268,ENSP00000339730	COL1A1,COL1A2,THBS4,WNT5A
GO:0009725	response to hormone	4	854	0.0334	ENSP00000225964,ENSP00000319814,ENSP00000334198,ENSP00000378517	CACNA1H,COL1A1,PCK1,SPP1
GO:0043066	negative regulation of apoptotic process	4	859	0.0339	ENSP00000172229,ENSP00000264634,ENSP00000274063,ENSP00000357625	BNIP3,NGFR,SFRP2,WNT5A
GO:0042493	response to drug	4	900	0.0375	ENSP00000225964,ENSP00000274063,ENSP00000299855,ENSP00000357625	BNIP3,COL1A1,MMP3,SFRP2
GO:0032880	regulation of protein localization	4	901	0.0376	ENSP00000172229,ENSP00000249075,ENSP00000264634,ENSP00000314807	IL1RAP,LIF,NGFR,WNT5A
GO:0032101	regulation of response to external stimulus	4	955	0.0433	ENSP00000078445,ENSP00000264634,ENSP00000339730,ENSP00000378517	CREB3L3,SPP1,THBS4,WNT5A
GO:1902533	positive regulation of intracellular signal transduction	4	959	0.0436	ENSP00000249075,ENSP00000264634,ENSP00000267843,ENSP00000363826	FGF7,FZD8,LIF,WNT5A
GO:0060638	mesenchymal-epithelial cell signaling	3	8	0.00012	ENSP00000264634,ENSP00000267843,ENSP00000358698	FGF7,WNT2B,WNT5A
GO:0071425	hematopoietic stem cell proliferation	3	13	0.00012	ENSP00000264634,ENSP00000274063,ENSP00000358698	SFRP2,WNT2B,WNT5A
GO:0060688	regulation of morphogenesis of a branching structure	3	53	0.00053	ENSP00000264634,ENSP00000267843,ENSP00000358698	FGF7,WNT2B,WNT5A
GO:0050771	negative regulation of axonogenesis	3	56	0.00059	ENSP00000172229,ENSP00000264634,ENSP00000378517	NGFR,SPP1,WNT5A
GO:0002062	chondrocyte differentiation	3	60	0.00068	ENSP00000274063,ENSP00000358698,ENSP00000359114	COL11A1,SFRP2,WNT2B
GO:0071300	cellular response to retinoic acid	3	68	0.00088	ENSP00000225964,ENSP00000264634,ENSP00000319814	COL1A1,PCK1,WNT5A
GO:0048644	muscle organ morphogenesis	3	80	0.0013	ENSP00000249075,ENSP00000264634,ENSP00000359114	COL11A1,LIF,WNT5A
GO:0035567	non-canonical Wnt signaling pathway	3	87	0.0014	ENSP00000264634,ENSP00000274063,ENSP00000363826	FZD8,SFRP2,WNT5A
GO:0043506	regulation of JUN kinase activity	3	86	0.0014	ENSP00000264634,ENSP00000274063,ENSP00000363826	FZD8,SFRP2,WNT5A
GO:0048640	negative regulation of developmental growth	3	84	0.0014	ENSP00000264634,ENSP00000274063,ENSP00000378517	SFRP2,SPP1,WNT5A
GO:0110110	positive regulation of animal organ morphogenesis	3	83	0.0014	ENSP00000249075,ENSP00000267843,ENSP00000358698	FGF7,LIF,WNT2B
GO:0060070	canonical Wnt signaling pathway	3	93	0.0016	ENSP00000264634,ENSP00000358698,ENSP00000363826	FZD8,WNT2B,WNT5A
GO:0043200	response to amino acid	3	103	0.002	ENSP00000225964,ENSP00000297268,ENSP00000319814	COL1A1,COL1A2,PCK1
GO:0033138	positive regulation of peptidyl-serine phosphorylation	3	105	0.0021	ENSP00000249075,ENSP00000264634,ENSP00000274063	LIF,SFRP2,WNT5A
GO:0001936	regulation of endothelial cell proliferation	3	122	0.0027	ENSP00000172229,ENSP00000264634,ENSP00000339730	NGFR,THBS4,WNT5A
GO:0048706	embryonic skeletal system development	3	122	0.0027	ENSP00000225964,ENSP00000264634,ENSP00000359114	COL11A1,COL1A1,WNT5A
GO:0050680	negative regulation of epithelial cell proliferation	3	122	0.0027	ENSP00000172229,ENSP00000264634,ENSP00000274063	NGFR,SFRP2,WNT5A
GO:0003231	cardiac ventricle development	3	125	0.0028	ENSP00000264634,ENSP00000274063,ENSP00000359114	COL11A1,SFRP2,WNT5A
GO:0045995	regulation of embryonic development	3	125	0.0028	ENSP00000264634,ENSP00000274063,ENSP00000358698	SFRP2,WNT2B,WNT5A
GO:0003206	cardiac chamber morphogenesis	3	128	0.0029	ENSP00000264634,ENSP00000274063,ENSP00000359114	COL11A1,SFRP2,WNT5A
GO:0008584	male gonad development	3	132	0.0031	ENSP00000264634,ENSP00000274063,ENSP00000358698	SFRP2,WNT2B,WNT5A
GO:0071560	cellular response to transforming growth factor beta stimulus	3	140	0.0035	ENSP00000225964,ENSP00000264634,ENSP00000297268	COL1A1,COL1A2,WNT5A
GO:2000241	regulation of reproductive process	3	155	0.0042	ENSP00000249075,ENSP00000264634,ENSP00000334198	CACNA1H,LIF,WNT5A
GO:0061138	morphogenesis of a branching epithelium	3	160	0.0044	ENSP00000264634,ENSP00000267843,ENSP00000274063	FGF7,SFRP2,WNT5A
GO:0030308	negative regulation of cell growth	3	164	0.0045	ENSP00000264634,ENSP00000274063,ENSP00000378517	SFRP2,SPP1,WNT5A
GO:0030324	lung development	3	162	0.0045	ENSP00000249075,ENSP00000264634,ENSP00000267843	FGF7,LIF,WNT5A
GO:0071248	cellular response to metal ion	3	162	0.0045	ENSP00000264634,ENSP00000334198,ENSP00000357625	BNIP3,CACNA1H,WNT5A
GO:0050679	positive regulation of epithelial cell proliferation	3	178	0.0055	ENSP00000264634,ENSP00000267843,ENSP00000339730	FGF7,THBS4,WNT5A
GO:0050731	positive regulation of peptidyl-tyrosine phosphorylation	3	180	0.0055	ENSP00000249075,ENSP00000267843,ENSP00000339730	FGF7,LIF,THBS4
GO:0051302	regulation of cell division	3	179	0.0055	ENSP00000267843,ENSP00000274063,ENSP00000339730	FGF7,SFRP2,THBS4
GO:0000302	response to reactive oxygen species	3	189	0.0061	ENSP00000225964,ENSP00000299855,ENSP00000357625	BNIP3,COL1A1,MMP3
GO:0071356	cellular response to tumor necrosis factor	3	197	0.0067	ENSP00000172229,ENSP00000225964,ENSP00000319814	COL1A1,NGFR,PCK1
GO:0048705	skeletal system morphogenesis	3	204	0.0072	ENSP00000225964,ENSP00000274063,ENSP00000359114	COL11A1,COL1A1,SFRP2
GO:0031669	cellular response to nutrient levels	3	206	0.0073	ENSP00000225964,ENSP00000319814,ENSP00000358698	COL1A1,PCK1,WNT2B
GO:0007584	response to nutrient	3	208	0.0074	ENSP00000225964,ENSP00000274063,ENSP00000378517	COL1A1,SFRP2,SPP1
GO:0009612	response to mechanical stimulus	3	210	0.0075	ENSP00000225964,ENSP00000357625,ENSP00000359114	BNIP3,COL11A1,COL1A1
GO:0001503	ossification	3	215	0.0077	ENSP00000225964,ENSP00000359114,ENSP00000378517	COL11A1,COL1A1,SPP1
GO:0090596	sensory organ morphogenesis	3	248	0.0105	ENSP00000264634,ENSP00000358698,ENSP00000359114	COL11A1,WNT2B,WNT5A
GO:0010976	positive regulation of neuron projection development	3	251	0.0108	ENSP00000172229,ENSP00000264634,ENSP00000314807	IL1RAP,NGFR,WNT5A
GO:0032496	response to lipopolysaccharide	3	298	0.0155	ENSP00000172229,ENSP00000264634,ENSP00000319814	NGFR,PCK1,WNT5A
GO:0003002	regionalization	3	313	0.0172	ENSP00000264634,ENSP00000274063,ENSP00000358698	SFRP2,WNT2B,WNT5A
GO:0070482	response to oxygen levels	3	321	0.018	ENSP00000225964,ENSP00000319814,ENSP00000357625	BNIP3,COL1A1,PCK1
GO:0048589	developmental growth	3	340	0.0199	ENSP00000264634,ENSP00000267843,ENSP00000274063	FGF7,SFRP2,WNT5A
GO:0030900	forebrain development	3	366	0.0234	ENSP00000264634,ENSP00000357625,ENSP00000358698	BNIP3,WNT2B,WNT5A
GO:0048568	embryonic organ development	3	417	0.0303	ENSP00000249075,ENSP00000264634,ENSP00000359114	COL11A1,LIF,WNT5A
GO:1901652	response to peptide	3	431	0.0327	ENSP00000172229,ENSP00000225964,ENSP00000319814	COL1A1,NGFR,PCK1
GO:0042060	wound healing	3	461	0.0369	ENSP00000225964,ENSP00000264634,ENSP00000297268	COL1A1,COL1A2,WNT5A
GO:1903827	regulation of cellular protein localization	3	465	0.0374	ENSP00000172229,ENSP00000249075,ENSP00000264634	LIF,NGFR,WNT5A
GO:0006954	inflammatory response	3	482	0.0397	ENSP00000172229,ENSP00000314807,ENSP00000378517	IL1RAP,NGFR,SPP1
GO:0006935	chemotaxis	3	491	0.0411	ENSP00000172229,ENSP00000264634,ENSP00000267843	FGF7,NGFR,WNT5A
GO:0007169	transmembrane receptor protein tyrosine kinase signaling pathway	3	499	0.0424	ENSP00000172229,ENSP00000225964,ENSP00000267843	COL1A1,FGF7,NGFR
GO:0032103	positive regulation of response to external stimulus	3	499	0.0424	ENSP00000078445,ENSP00000264634,ENSP00000339730	CREB3L3,THBS4,WNT5A
GO:0071407	cellular response to organic cyclic compound	3	505	0.0434	ENSP00000225964,ENSP00000319814,ENSP00000378517	COL1A1,PCK1,SPP1
GO:0010817	regulation of hormone levels	3	511	0.0441	ENSP00000249075,ENSP00000334198,ENSP00000378517	CACNA1H,LIF,SPP1
GO:0043410	positive regulation of MAPK cascade	3	512	0.0443	ENSP00000249075,ENSP00000264634,ENSP00000363826	FZD8,LIF,WNT5A
GO:0060028	convergent extension involved in axis elongation	2	6	0.0006	ENSP00000264634,ENSP00000274063	SFRP2,WNT5A
GO:0043589	skin morphogenesis	2	9	0.001	ENSP00000225964,ENSP00000297268	COL1A1,COL1A2
GO:0090179	planar cell polarity pathway involved in neural tube closure	2	12	0.0014	ENSP00000264634,ENSP00000274063	SFRP2,WNT5A
GO:0070208	protein heterotrimerization	2	14	0.0016	ENSP00000225964,ENSP00000297268	COL1A1,COL1A2
GO:0036342	post-anal tail morphogenesis	2	17	0.0021	ENSP00000264634,ENSP00000274063	SFRP2,WNT5A
GO:0046697	decidualization	2	20	0.0025	ENSP00000249075,ENSP00000378517	LIF,SPP1
GO:0055093	response to hyperoxia	2	21	0.0027	ENSP00000225964,ENSP00000357625	BNIP3,COL1A1
GO:2000050	regulation of non-canonical Wnt signaling pathway	2	21	0.0027	ENSP00000264634,ENSP00000274063	SFRP2,WNT5A
GO:0002063	chondrocyte development	2	22	0.0028	ENSP00000274063,ENSP00000359114	COL11A1,SFRP2
GO:0045992	negative regulation of embryonic development	2	26	0.0035	ENSP00000264634,ENSP00000274063	SFRP2,WNT5A
GO:0010665	regulation of cardiac muscle cell apoptotic process	2	30	0.0041	ENSP00000274063,ENSP00000357625	BNIP3,SFRP2
GO:0040020	regulation of meiotic nuclear division	2	30	0.0041	ENSP00000249075,ENSP00000264634	LIF,WNT5A
GO:1905332	positive regulation of morphogenesis of an epithelium	2	32	0.0044	ENSP00000249075,ENSP00000358698	LIF,WNT2B
GO:0003156	regulation of animal organ formation	2	38	0.0055	ENSP00000264634,ENSP00000358698	WNT2B,WNT5A
GO:0007566	embryo implantation	2	39	0.0056	ENSP00000249075,ENSP00000378517	LIF,SPP1
GO:0051402	neuron apoptotic process	2	40	0.0058	ENSP00000172229,ENSP00000357625	BNIP3,NGFR
GO:0090184	positive regulation of kidney development	2	40	0.0058	ENSP00000249075,ENSP00000358698	LIF,WNT2B
GO:0050918	positive chemotaxis	2	43	0.0064	ENSP00000264634,ENSP00000267843	FGF7,WNT5A
GO:0048546	digestive tract morphogenesis	2	48	0.0074	ENSP00000264634,ENSP00000274063	SFRP2,WNT5A
GO:0060324	face development	2	48	0.0074	ENSP00000225964,ENSP00000264634	COL1A1,WNT5A
GO:0030514	negative regulation of BMP signaling pathway	2	49	0.0076	ENSP00000264634,ENSP00000274063	SFRP2,WNT5A
GO:2000378	negative regulation of reactive oxygen species metabolic process	2	50	0.0077	ENSP00000299855,ENSP00000357625	BNIP3,MMP3
GO:0032963	collagen metabolic process	2	54	0.0085	ENSP00000225964,ENSP00000299855	COL1A1,MMP3
GO:2000242	negative regulation of reproductive process	2	57	0.0093	ENSP00000249075,ENSP00000264634	LIF,WNT5A
GO:0071230	cellular response to amino acid stimulus	2	60	0.0101	ENSP00000225964,ENSP00000297268	COL1A1,COL1A2
GO:0001756	somitogenesis	2	63	0.0108	ENSP00000264634,ENSP00000274063	SFRP2,WNT5A
GO:0007266	Rho protein signal transduction	2	63	0.0108	ENSP00000172229,ENSP00000297268	COL1A2,NGFR
GO:0055008	cardiac muscle tissue morphogenesis	2	63	0.0108	ENSP00000264634,ENSP00000359114	COL11A1,WNT5A
GO:0042733	embryonic digit morphogenesis	2	64	0.0109	ENSP00000264634,ENSP00000274063	SFRP2,WNT5A
GO:0002088	lens development in camera-type eye	2	68	0.012	ENSP00000264634,ENSP00000358698	WNT2B,WNT5A
GO:1900182	positive regulation of protein localization to nucleus	2	69	0.0123	ENSP00000172229,ENSP00000249075	LIF,NGFR
GO:2000243	positive regulation of reproductive process	2	70	0.0125	ENSP00000264634,ENSP00000334198	CACNA1H,WNT5A
GO:0003151	outflow tract morphogenesis	2	71	0.0128	ENSP00000264634,ENSP00000274063	SFRP2,WNT5A
GO:0043507	positive regulation of JUN kinase activity	2	71	0.0128	ENSP00000264634,ENSP00000363826	FZD8,WNT5A
GO:0003208	cardiac ventricle morphogenesis	2	72	0.0131	ENSP00000274063,ENSP00000359114	COL11A1,SFRP2
GO:0034103	regulation of tissue remodeling	2	73	0.0134	ENSP00000339730,ENSP00000378517	SPP1,THBS4
GO:0032755	positive regulation of interleukin-6 production	2	74	0.0136	ENSP00000264634,ENSP00000314807	IL1RAP,WNT5A
GO:0071260	cellular response to mechanical stimulus	2	78	0.0147	ENSP00000225964,ENSP00000357625	BNIP3,COL1A1
GO:0031214	biomineral tissue development	2	80	0.0152	ENSP00000225964,ENSP00000378517	COL1A1,SPP1
GO:0010717	regulation of epithelial to mesenchymal transition	2	81	0.0155	ENSP00000225964,ENSP00000274063	COL1A1,SFRP2
GO:0001649	osteoblast differentiation	2	83	0.0161	ENSP00000225964,ENSP00000378517	COL1A1,SPP1
GO:0045778	positive regulation of ossification	2	83	0.0161	ENSP00000264634,ENSP00000274063	SFRP2,WNT5A
GO:0051963	regulation of synapse assembly	2	86	0.017	ENSP00000264634,ENSP00000314807	IL1RAP,WNT5A
GO:0060349	bone morphogenesis	2	86	0.017	ENSP00000225964,ENSP00000274063	COL1A1,SFRP2
GO:0033273	response to vitamin	2	87	0.0172	ENSP00000225964,ENSP00000378517	COL1A1,SPP1
GO:0001938	positive regulation of endothelial cell proliferation	2	89	0.0176	ENSP00000264634,ENSP00000339730	THBS4,WNT5A
GO:0002690	positive regulation of leukocyte chemotaxis	2	91	0.0182	ENSP00000264634,ENSP00000339730	THBS4,WNT5A
GO:0043154	negative regulation of cysteine-type endopeptidase activity involved in apoptotic process	2	91	0.0182	ENSP00000172229,ENSP00000274063	NGFR,SFRP2
GO:0046165	alcohol biosynthetic process	2	91	0.0182	ENSP00000319814,ENSP00000334198	CACNA1H,PCK1
GO:0042472	inner ear morphogenesis	2	92	0.0184	ENSP00000264634,ENSP00000359114	COL11A1,WNT5A
GO:0022612	gland morphogenesis	2	94	0.0188	ENSP00000264634,ENSP00000267843	FGF7,WNT5A
GO:0048771	tissue remodeling	2	94	0.0188	ENSP00000249075,ENSP00000339730	LIF,THBS4
GO:0061387	regulation of extent of cell growth	2	96	0.0194	ENSP00000264634,ENSP00000378517	SPP1,WNT5A
GO:0051591	response to cAMP	2	98	0.0199	ENSP00000225964,ENSP00000319814	COL1A1,PCK1
GO:0016525	negative regulation of angiogenesis	2	99	0.0201	ENSP00000172229,ENSP00000339730	NGFR,THBS4
GO:0051781	positive regulation of cell division	2	107	0.0228	ENSP00000267843,ENSP00000339730	FGF7,THBS4
GO:0044344	cellular response to fibroblast growth factor stimulus	2	108	0.0231	ENSP00000225964,ENSP00000267843	COL1A1,FGF7
GO:0034754	cellular hormone metabolic process	2	109	0.0234	ENSP00000334198,ENSP00000378517	CACNA1H,SPP1
GO:0048593	camera-type eye morphogenesis	2	109	0.0234	ENSP00000264634,ENSP00000358698	WNT2B,WNT5A
GO:0042476	odontogenesis	2	113	0.0243	ENSP00000225964,ENSP00000297268	COL1A1,COL1A2
GO:0042542	response to hydrogen peroxide	2	112	0.0243	ENSP00000225964,ENSP00000357625	BNIP3,COL1A1
GO:0001704	formation of primary germ layer	2	115	0.0248	ENSP00000264634,ENSP00000359114	COL11A1,WNT5A
GO:0050715	positive regulation of cytokine secretion	2	117	0.0255	ENSP00000264634,ENSP00000314807	IL1RAP,WNT5A
GO:0030168	platelet activation	2	120	0.0267	ENSP00000225964,ENSP00000297268	COL1A1,COL1A2
GO:0045598	regulation of fat cell differentiation	2	120	0.0267	ENSP00000264634,ENSP00000274063	SFRP2,WNT5A
GO:0050729	positive regulation of inflammatory response	2	120	0.0267	ENSP00000078445,ENSP00000264634	CREB3L3,WNT5A
GO:0090090	negative regulation of canonical Wnt signaling pathway	2	123	0.0276	ENSP00000264634,ENSP00000274063	SFRP2,WNT5A
GO:0034614	cellular response to reactive oxygen species	2	124	0.028	ENSP00000299855,ENSP00000357625	BNIP3,MMP3
GO:0071347	cellular response to interleukin-1	2	124	0.028	ENSP00000314807,ENSP00000319814	IL1RAP,PCK1
GO:0048754	branching morphogenesis of an epithelial tube	2	134	0.0312	ENSP00000264634,ENSP00000274063	SFRP2,WNT5A
GO:0010634	positive regulation of epithelial cell migration	2	136	0.032	ENSP00000264634,ENSP00000267843	FGF7,WNT5A
GO:0009267	cellular response to starvation	2	137	0.0324	ENSP00000319814,ENSP00000358698	PCK1,WNT2B
GO:0071456	cellular response to hypoxia	2	139	0.0327	ENSP00000319814,ENSP00000357625	BNIP3,PCK1
GO:0051092	positive regulation of NF-kappaB transcription factor activity	2	142	0.0337	ENSP00000264634,ENSP00000314807	IL1RAP,WNT5A
GO:0007605	sensory perception of sound	2	144	0.0343	ENSP00000225964,ENSP00000359114	COL11A1,COL1A1
GO:0006986	response to unfolded protein	2	153	0.0371	ENSP00000078445,ENSP00000339730	CREB3L3,THBS4
GO:0043409	negative regulation of MAPK cascade	2	158	0.0385	ENSP00000249075,ENSP00000274063	LIF,SFRP2
GO:0010950	positive regulation of endopeptidase activity	2	159	0.0388	ENSP00000172229,ENSP00000274063	NGFR,SFRP2
GO:0045766	positive regulation of angiogenesis	2	162	0.0397	ENSP00000264634,ENSP00000274063	SFRP2,WNT5A
GO:0042593	glucose homeostasis	2	169	0.0421	ENSP00000172229,ENSP00000319814	NGFR,PCK1
GO:0051146	striated muscle cell differentiation	2	182	0.0461	ENSP00000327145,ENSP00000334198	CACNA1H,FLNC
GO:0060485	mesenchyme development	2	187	0.0482	ENSP00000264634,ENSP00000274063	SFRP2,WNT5A
